# Supplementary material for: National and subnational analysis of self-reported diabetes mellitus and health inequalities in Europe
Source: Sci Rep. 2026 May 29;16:22825. doi: 10.1038/s41598-026-49349-7 (PMC13388658; doi:10.1038/s41598-026-49349-7)
Supplement: Supplementary file 1 — Supplementary Material 1 [file 41598_2026_49349_MOESM1_ESM.xlsx]

## Sheet: Supplementary file 1
Frequency of individuals
Country & NUTS Region	Wave 4	Wave 5	Wave 6	Wave 7	Wave 8
EU(13)	49655	60507	57082	49588	29621
AT	5028	4187	3329	3142	1558
BE	5128	5497	5654	4799	1983
CZ	5318	5505	4776	4163	2700
DK	2207	4035	3650	3187	2157
EE	6692	5663	5528	4985	2998
FR	5528	4399	3849	3253	2459
DE	1606	5551	4335	3748	2865
IT	3496	4643	5188	4486	2155
NL	2730	4105	4441	4036	1923
SI	2681	2909	4172	3631	2485
ES	3635	6541	5542	4631	2107
SE	1957	4491	3852	3162	2346
CH	3649	2981	2766	2365	1885
AT11	310	306	196	226	108
AT12	891	773	597	568	359
AT13	1168	1035	819	751	435
AT21	337	224	206	194	83
AT22	870	747	565	556	153
AT31	825	537	498	417	203
AT32	175	164	138	142	98
AT33	255	216	167	153	73
AT34	189	173	132	124	43
BE10	275	555	528	368	63
BE21	1021	1038	1084	974	446
BE22	281	298	316	252	115
BE23	419	502	554	492	248
BE24	371	390	420	406	190
BE25	552	500	550	465	278
BE31	320	318	322	263	55
BE32	694	634	649	506	113
BE33	755	801	773	685	362
BE34	148	181	186	156	40
BE35	279	275	268	229	72
CH01	696	547	515	450	366
CH02	851	708	678	584	501
CH03	446	377	355	311	230
CH04	598	486	435	353	274
CH05	620	502	448	373	276
CH06	311	262	247	213	173
CH07	127	98	88	79	65
CZ01	588	556	509	460	243
CZ02	434	468	374	296	241
CZ03	600	715	586	514	372
CZ04	539	503	414	399	182
CZ05	879	850	786	648	394
CZ06	766	852	731	612	362
CZ07	647	679	566	509	404
CZ08	854	870	792	706	485
DE1	163	656	503	430	281
DE2	185	975	753	640	453
DE3	34	144	110	96	78
DE4	61	217	191	156	138
DE5	12	50	44	44	43
DE6	31	75	58	45	36
DE7	135	429	323	276	198
DE8	40	134	110	88	71
DE9	166	515	413	344	288
DEA	309	1007	777	682	541
DEB	63	275	206	175	128
DEC	22	54	30	27	20
DED	135	363	297	288	223
DEE	52	200	147	133	97
DEF	109	255	199	173	156
DEG	73	184	157	137	104
DK00	103	110	92	77	55
DK01	395	822	742	647	402
DK02	355	624	562	505	353
DK03	604	1116	983	846	568
DK04	199	608	579	507	387
DK05	550	754	692	605	392
EE001	2142	1771	1825	1652	974
EE004	1038	908	799	749	468
EE006	826	744	734	662	491
EE007	1037	807	814	636	342
EE008	1649	1432	1354	1284	723
ES11	148	109	84	86	65
ES12	72	62	61	55	27
ES13	47	38	37	32	0
ES21	89	85	76	65	31
ES22	83	75	63	52	15
ES23	43	36	39	35	15
ES24	112	111	92	84	51
ES30	396	432	349	301	132
ES41	220	228	214	180	86
ES42	261	253	219	177	46
ES43	70	57	50	42	25
ES51	508	459	433	328	216
ES52	378	335	308	246	142
ES53	32	26	20	14	9
ES61	850	752	709	626	379
ES62	130	123	123	94	42
ES63	2	7	4	1	0
ES70	122	96	82	78	34
FR10	545	479	374	309	257
FR21	157	117	73	66	51
FR22	181	124	118	87	55
FR23	170	133	138	130	79
FR24	310	213	183	154	116
FR25	198	171	140	131	102
FR26	169	140	99	81	66
FR30	305	248	224	186	143
FR41	310	250	222	183	144
FR42	189	148	125	95	76
FR43	126	110	94	73	44
FR51	361	271	270	223	166
FR52	329	257	258	205	166
FR53	233	167	136	116	89
FR61	273	246	225	197	140
FR62	353	269	221	182	157
FR63	125	92	76	69	51
FR71	501	436	393	344	283
FR72	178	124	114	94	71
FR81	251	197	172	156	105
FR82	259	200	185	166	94
FR83	3	4	6	3	1
ITC1	222	348	360	341	108
ITC3	54	56	76	88	34
ITC4	414	596	680	607	199
ITF1	3	91	117	90	48
ITF3	342	350	401	378	280
ITF4	194	301	357	306	180
ITF5	152	129	147	116	81
ITF6	144	254	274	227	160
ITG1	335	359	460	371	250
ITG2	107	120	123	102	65
ITH1	21	7	4	7	0
ITH2	41	44	53	52	2
ITH3	301	381	365	283	100
ITH4	115	133	144	110	39
ITH5	212	308	339	304	132
ITI1	213	284	376	319	133
ITI2	136	222	233	213	130
ITI3	216	240	286	232	82
ITI4	271	397	370	309	127
NL1	425	483	205	194	243
NL2	518	1002	432	429	481
NL3	1234	1744	830	789	818
NL4	550	873	403	417	379
SE11	373	733	623	519	425
SE12	331	804	714	562	387
SE21	228	506	403	337	251
SE22	254	658	574	481	335
SE23	346	745	635	544	411
SE31	197	470	408	331	244
SE32	105	269	219	185	124
SE33	120	301	271	200	167
SI031	141	169	258	213	162
SI032	436	395	554	491	334
SI033	119	144	232	204	175
SI034	342	335	582	502	376
SI035	107	117	134	118	105
SI036	106	119	205	191	121
SI037	209	256	332	319	148
SI038	50	56	85	85	30
SI041	583	668	898	754	516
SI042	243	292	442	388	300
SI043	203	186	246	223	139
SI044	142	172	204	143	79

## Sheet: Supplementary file 2
Prevalence (EU and countries)
Region	Wave	Prevalence (%)	95% CI		*	Adjusted prevalence (%)	* Flag 95%CI if the ablotue difference is higher than percentage 10 points
European 13	4	11.0419	10.4342	11.6497		16.6294
European 13	5	10.8225	10.395	11.2501		16.299
European 13	6	11.0898	10.6097	11.5699		16.7015
European 13	7	11.098	10.5735	11.6224		16.7138
European 13	8	10.6009	9.84354	11.3582		15.9652
Austria	4	9.11803	8.25245	9.98361		13.732
Belgium	4	9.38285	8.48326	10.2824		14.1308
Czechia	4	12.2337	11.1277	13.3397		18.4243
Denmark	4	6.68345	5.60438	7.76252		10.0654
Estonia	4	8.81916	8.11484	9.52348		13.2819
France	4	9.61848	8.76511	10.4719		14.4857
Germany	4	12.4342	10.5693	14.2991		18.7262
Italy	4	11.3589	10.1247	12.593		17.1067
Netherlands	4	9.03003	7.8217	10.2384		13.5994
Slovenia	4	10.1063	7.84421	12.3685		15.2204
Spain	4	13.3022	12.0937	14.5107		20.0334
Sweden	4	7.52887	6.27467	8.78308		11.3387
Switzerland	4	5.98542	5.1861	6.78473		9.01418
Austria	5	9.98116	8.98715	10.9752		15.0319
Belgium	5	9.37485	8.43333	10.3164		14.1187
Czechia	5	14.6519	13.024	16.2798		22.0661
Denmark	5	7.23739	6.39471	8.08007		10.8997
Estonia	5	9.40865	8.61743	10.1999		14.1697
France	5	9.79199	8.85521	10.7288		14.747
Germany	5	11.359	10.4133	12.3047		17.1069
Italy	5	10.4528	9.43494	11.4706		15.7421
Netherlands	5	8.5631	7.4173	9.7089		12.8962
Slovenia	5	10.8927	9.37637	12.4089		16.4046
Spain	5	14.1229	12.613	15.6329		21.2695
Sweden	5	7.95337	7.07185	8.83489		11.978
Switzerland	5	5.90897	5.03305	6.78488		8.89905
Austria	6	10.1787	9.05506	11.3023		15.3293
Belgium	6	9.36301	8.37936	10.3467		14.1009
Czechia	6	15.7515	13.7631	17.7399		23.7222
Denmark	6	6.92553	6.06177	7.7893		10.43
Estonia	6	10.4222	9.59243	11.2519		15.696
France	6	9.85335	8.86263	10.8441		14.8394
Germany	6	11.8085	10.7153	12.9018		17.7839
Italy	6	9.80934	8.87975	10.7389		14.7731
Netherlands	6	8.77188	7.17727	10.3665		13.2107
Slovenia	6	11.2528	10.1378	12.3678		16.947
Spain	6	15.1864	13.3715	17.0012		22.871
Sweden	6	8.60867	7.5166	9.70074		12.9649
Switzerland	6	6.32196	5.38284	7.26107		9.52102
Austria	7	10.1946	8.9168	11.4724		15.3533
Belgium	7	9.86742	8.86797	10.8669		14.8606
Czechia	7	16.0274	13.7124	18.3423		24.1376
Denmark	7	7.30929	6.35678	8.26179		11.008
Estonia	7	10.0209	9.14639	10.8954		15.0917
France	7	9.16385	8.12404	10.2036		13.801
Germany	7	11.5118	10.3391	12.6846		17.3371
Italy	7	10.478	9.35122	11.6048		15.7802
Netherlands	7	8.02841	6.4091	9.64771		12.091
Slovenia	7	11.6645	10.4204	12.9086		17.567
Spain	7	15.6753	13.7272	17.6233		23.6074
Sweden	7	9.27521	7.90259	10.6478		13.9687
Switzerland	7	6.06831	5.01559	7.12103		9.13902
Austria	8	10.155	7.68271	12.6272		15.2936
Belgium	8	10.5835	8.61428	12.5527		15.939
Czechia	8	16.6549	13.0813	20.2286		25.0827
Denmark	8	7.67462	6.39485	8.9544		11.5582
Estonia	8	10.416	9.19837	11.6337		15.6868
France	8	9.40376	7.98647	10.8211		14.1623
Germany	8	11.6639	10.1821	13.1457		17.5662
Italy	8	10.2381	8.33625	12.14		15.4188
Netherlands	8	7.70202	5.54592	9.85812		11.5994
Slovenia	8	12.7325	10.743	14.7219		19.1754
Spain	8	11.8433	8.72822	14.9584		17.8363
Sweden	8	8.93952	7.28215	10.5969		13.4631
Switzerland	8	6.73106	4.96979	8.49233		10.1371

## Sheet: Supplementary file 3
Prevalence by Age Groups and Countries
Region	Wave	Age Group	Prevalence (%)	95% CI
Austria	4	50-59	5.92751	4.57995	7.27508
Belgium	4	50-59	5.85417	4.35477	7.35356
Czechia	4	50-59	5.862	4.42056	7.30344
Denmark	4	50-59	3.5214	2.22416	4.81865
Estonia	4	50-59	5.77104	4.70141	6.84067
France	4	50-59	6.43033	5.08521	7.77545
Germany	4	50-59	6.26235	3.26887	9.25583
Italy	4	50-59	5.11051	3.43984	6.78118
Netherlands	4	50-59	5.5833	3.66376	7.50283
Slovenia	4	50-59	8.19855	4.1602	12.2369
Spain	4	50-59	6.81285	4.99273	8.63297
Sweden	4	50-59	3.80484	1.50647	6.10321
Switzerland	4	50-59	3.24058	2.1896	4.29157
Austria	5	50-59	7.16914	5.41131	8.92697
Belgium	5	50-59	6.36042	4.53555	8.18529
Czechia	5	50-59	7.35028	3.6987	11.0019
Denmark	5	50-59	4.63534	3.46727	5.80342
Estonia	5	50-59	6.20045	4.86192	7.53898
France	5	50-59	5.23147	3.76803	6.69491
Germany	5	50-59	6.42177	5.18581	7.65772
Italy	5	50-59	4.47444	2.94731	6.00158
Netherlands	5	50-59	5.22463	3.03538	7.41388
Slovenia	5	50-59	8.49084	5.52469	11.457
Spain	5	50-59	7.41441	4.43372	10.3951
Sweden	5	50-59	4.02302	2.4787	5.56735
Switzerland	5	50-59	3.84098	2.4465	5.23545
Austria	6	50-59	5.88372	3.89369	7.87376
Belgium	6	50-59	6.10272	4.0477	8.15774
Czechia	6	50-59	9.37078	4.3024	14.4392
Denmark	6	50-59	4.15864	2.9774	5.33987
Estonia	6	50-59	4.96037	3.78428	6.13646
France	6	50-59	4.72289	3.18387	6.26191
Germany	6	50-59	7.54325	5.7839	9.3026
Italy	6	50-59	3.39107	2.07598	4.70616
Netherlands	6	50-59	5.61812	2.14391	9.09233
Slovenia	6	50-59	6.3202	4.4639	8.17649
Spain	6	50-59	9.75783	5.69322	13.8224
Sweden	6	50-59	5.55405	3.08936	8.01873
Switzerland	6	50-59	3.31657	1.76079	4.87235
Austria	7	50-59	5.87632	3.5352	8.21743
Belgium	7	50-59	6.0494	4.04927	8.04952
Czechia	7	50-59	10.4482	3.87714	17.0192
Denmark	7	50-59	4.16833	2.64909	5.68757
Estonia	7	50-59	4.23724	2.90899	5.5655
France	7	50-59	4.55042	2.78884	6.31201
Germany	7	50-59	7.80555	5.65955	9.95156
Italy	7	50-59	4.51993	2.31097	6.72888
Netherlands	7	50-59	4.73273	0.544509	8.92096
Slovenia	7	50-59	6.94853	4.61607	9.281
Spain	7	50-59	9.06342	4.909	13.2178
Sweden	7	50-59	4.79232	1.65931	7.92533
Switzerland	7	50-59	3.21409	1.2277	5.20047
Austria	8	50-59	5.67886	0.0439241	11.3138
Belgium	8	50-59	7.94331	3.5933	12.2933
Czechia	8	50-59	9.84858	-0.402595	20.0998
Denmark	8	50-59	5.13017	2.52198	7.73837
Estonia	8	50-59	3.33366	1.3267	5.34063
France	8	50-59	6.15709	2.99658	9.31759
Germany	8	50-59	8.80717	5.67181	11.9425
Italy	8	50-59	5.53289	1.36771	9.69806
Netherlands	8	50-59	4.14562	-0.865702	9.15693
Slovenia	8	50-59	7.35356	2.58548	12.1216
Spain	8	50-59	6.19452	-1.10738	13.4964
Sweden	8	50-59	4.32777	0.358523	8.29702
Switzerland	8	50-59	3.79666	-0.289898	7.88322
Austria	4	60-69	9.88181	8.40296	11.3607
Belgium	4	60-69	9.91689	8.41728	11.4165
Czechia	4	60-69	14.3585	12.5202	16.1968
Denmark	4	60-69	5.004	3.3753	6.6327
Estonia	4	60-69	10.2822	8.91504	11.6494
France	4	60-69	10.4593	8.91307	12.0055
Germany	4	60-69	10.5787	7.80568	13.3516
Italy	4	60-69	10.1673	8.35453	11.9801
Netherlands	4	60-69	9.47063	7.56881	11.3725
Slovenia	4	60-69	9.0296	6.23555	11.8236
Spain	4	60-69	13.504	11.3434	15.6646
Sweden	4	60-69	8.08228	6.10168	10.0629
Switzerland	4	60-69	6.98412	5.50392	8.46431
Austria	5	60-69	10.5444	8.89128	12.1974
Belgium	5	60-69	10.1853	8.76002	11.6106
Czechia	5	60-69	16.8441	14.9627	18.7256
Denmark	5	60-69	7.22224	5.78141	8.66306
Estonia	5	60-69	9.88872	8.49418	11.2833
France	5	60-69	11.197	9.52416	12.8698
Germany	5	60-69	11.4	9.81507	12.985
Italy	5	60-69	10.3362	8.70111	11.9713
Netherlands	5	60-69	9.56017	7.99756	11.1228
Slovenia	5	60-69	10.4497	8.23256	12.6668
Spain	5	60-69	14.0165	11.9688	16.0642
Sweden	5	60-69	8.59739	7.19851	9.99627
Switzerland	5	60-69	6.16284	4.69249	7.63319
Austria	6	60-69	11.4461	9.54828	13.344
Belgium	6	60-69	10.2251	8.83323	11.6169
Czechia	6	60-69	15.7922	13.8583	17.7261
Denmark	6	60-69	6.55492	5.12496	7.98488
Estonia	6	60-69	12.2781	10.6565	13.8997
France	6	60-69	11.652	9.83606	13.468
Germany	6	60-69	11.0543	9.3951	12.7136
Italy	6	60-69	9.63193	8.17888	11.085
Netherlands	6	60-69	8.88279	6.79238	10.9732
Slovenia	6	60-69	11.4028	9.62787	13.1777
Spain	6	60-69	14.8472	12.586	17.1085
Sweden	6	60-69	9.15854	7.56624	10.7508
Switzerland	6	60-69	7.20046	5.5602	8.84071
Austria	7	60-69	11.4667	8.98152	13.9518
Belgium	7	60-69	11.2265	9.70344	12.7496
Czechia	7	60-69	15.2804	13.2175	17.3433
Denmark	7	60-69	6.9675	5.43643	8.49856
Estonia	7	60-69	11.4856	9.82945	13.1417
France	7	60-69	10.3407	8.56531	12.1162
Germany	7	60-69	9.8325	8.17415	11.4909
Italy	7	60-69	8.93165	7.3627	10.5006
Netherlands	7	60-69	8.75609	6.50576	11.0064
Slovenia	7	60-69	11.2403	9.42749	13.0532
Spain	7	60-69	14.619	11.3475	17.8905
Sweden	7	60-69	11.1474	8.71999	13.5747
Switzerland	7	60-69	6.68867	4.96935	8.408
Austria	8	60-69	10.2384	6.65991	13.8169
Belgium	8	60-69	11.7073	8.55263	14.8619
Czechia	8	60-69	15.3982	12.4717	18.3248
Denmark	8	60-69	6.9106	5.05685	8.76435
Estonia	8	60-69	12.0333	9.71648	14.3502
France	8	60-69	10.1149	8.02819	12.2016
Germany	8	60-69	10.5709	8.43363	12.7081
Italy	8	60-69	7.75553	5.20914	10.3019
Netherlands	8	60-69	7.04766	5.04865	9.04668
Slovenia	8	60-69	12.8448	10.5299	15.1596
Spain	8	60-69	8.10519	5.00083	11.2096
Sweden	8	60-69	9.23541	6.787	11.6838
Switzerland	8	60-69	6.87309	4.92106	8.82511
Austria	4	70-79	11.4716	9.64544	13.2977
Belgium	4	70-79	12.8034	10.7192	14.8877
Czechia	4	70-79	18.5717	15.8658	21.2776
Denmark	4	70-79	13.1624	9.7786	16.5463
Estonia	4	70-79	12.1179	10.5633	13.6724
France	4	70-79	11.7732	9.89224	13.6541
Germany	4	70-79	16.9964	13.2606	20.7321
Italy	4	70-79	15.8496	13.3733	18.3259
Netherlands	4	70-79	12.5252	9.59266	15.4577
Slovenia	4	70-79	11.6709	7.42725	15.9144
Spain	4	70-79	19.9102	17.1802	22.6403
Sweden	4	70-79	11.1	8.39511	13.8049
Switzerland	4	70-79	8.69495	6.70447	10.6854
Austria	5	70-79	12.564	10.594	14.5341
Belgium	5	70-79	11.3177	9.43603	13.1993
Czechia	5	70-79	21.4268	18.8895	23.9641
Denmark	5	70-79	10.4899	8.28065	12.6991
Estonia	5	70-79	13.3589	11.637	15.0808
France	5	70-79	13.5619	11.3759	15.748
Germany	5	70-79	15.6663	13.5851	17.7476
Italy	5	70-79	14.596	12.46	16.7321
Netherlands	5	70-79	12.1963	9.90214	14.4905
Slovenia	5	70-79	14.3119	11.3158	17.3081
Spain	5	70-79	20.1373	17.3773	22.8973
Sweden	5	70-79	10.5579	8.73796	12.3778
Switzerland	5	70-79	8.46345	6.42319	10.5037
Austria	6	70-79	14.2405	12.0359	16.4451
Belgium	6	70-79	13.0265	11.0845	14.9686
Czechia	6	70-79	23.9409	21.1791	26.7027
Denmark	6	70-79	12.0351	9.64349	14.4266
Estonia	6	70-79	15.0639	13.1937	16.9341
France	6	70-79	13.964	11.6353	16.2928
Germany	6	70-79	15.8583	13.5551	18.1615
Italy	6	70-79	14.6699	12.6376	16.7023
Netherlands	6	70-79	11.7589	8.4019	15.1159
Slovenia	6	70-79	16.5406	14.1172	18.964
Spain	6	70-79	20.7663	17.8437	23.6889
Sweden	6	70-79	11.0299	9.17974	12.8801
Switzerland	6	70-79	9.08263	6.94875	11.2165
Austria	7	70-79	14.4945	12.3004	16.6886
Belgium	7	70-79	12.3446	10.4257	14.2634
Czechia	7	70-79	23.4976	20.8465	26.1488
Denmark	7	70-79	12.0506	9.72507	14.3762
Estonia	7	70-79	15.8392	13.8506	17.8279
France	7	70-79	13.5567	11.1739	15.9394
Germany	7	70-79	15.366	13.0286	17.7035
Italy	7	70-79	15.7993	13.6998	17.8988
Netherlands	7	70-79	10.8916	8.11113	13.672
Slovenia	7	70-79	16.235	13.7063	18.7637
Spain	7	70-79	20.65	17.6688	23.6312
Sweden	7	70-79	11.1533	9.28613	13.0205
Switzerland	7	70-79	8.7636	6.60207	10.9251
Austria	8	70-79	16.5503	13.0418	20.0587
Belgium	8	70-79	11.6686	8.94249	14.3947
Czechia	8	70-79	24.4106	21.3187	27.5024
Denmark	8	70-79	10.2933	7.94005	12.6466
Estonia	8	70-79	17.2733	14.8305	19.7161
France	8	70-79	12.8778	10.3963	15.3593
Germany	8	70-79	16.8195	14.1256	19.5134
Italy	8	70-79	14.0112	11.1493	16.8732
Netherlands	8	70-79	12.506	9.86436	15.1476
Slovenia	8	70-79	19.2602	16.2345	22.2859
Spain	8	70-79	21.4608	17.3798	25.5418
Sweden	8	70-79	12.8256	10.5907	15.0605
Switzerland	8	70-79	9.94528	7.62056	12.27
Austria	4	80-89	12.4766	9.28472	15.6684
Belgium	4	80-89	11.8182	9.12531	14.5112
Czechia	4	80-89	18.5186	13.7462	23.291
Denmark	4	80-89	11.8896	7.56346	16.2158
Estonia	4	80-89	8.59325	6.4555	10.731
France	4	80-89	13.3581	10.6252	16.0911
Germany	4	80-89	23.6894	16.3252	31.0537
Italy	4	80-89	19.6314	14.6235	24.6392
Netherlands	4	80-89	14.6257	9.87387	19.3775
Slovenia	4	80-89	17.1791	7.33707	27.021
Spain	4	80-89	18.9219	15.2049	22.6389
Sweden	4	80-89	9.81328	5.8417	13.7849
Switzerland	4	80-89	7.40343	4.55986	10.247
Austria	5	80-89	11.7365	8.60538	14.8676
Belgium	5	80-89	13.2196	10.5513	15.8879
Czechia	5	80-89	20.8031	16.3618	25.2445
Denmark	5	80-89	9.87794	6.82363	12.9322
Estonia	5	80-89	10.4463	8.13497	12.7577
France	5	80-89	12.8152	10.04	15.5904
Germany	5	80-89	16.7501	12.7486	20.7515
Italy	5	80-89	17.4634	13.7915	21.1353
Netherlands	5	80-89	11.1284	7.79786	14.459
Slovenia	5	80-89	13.9129	9.58034	18.2455
Spain	5	80-89	22.8781	18.9499	26.8064
Sweden	5	80-89	12.0662	8.9818	15.1505
Switzerland	5	80-89	8.02132	4.87886	11.1638
Austria	6	80-89	12.2608	8.77329	15.7484
Belgium	6	80-89	11.1553	8.76825	13.5424
Czechia	6	80-89	21.7337	16.9766	26.4908
Denmark	6	80-89	7.14132	4.27983	10.0028
Estonia	6	80-89	12.3834	9.95919	14.8075
France	6	80-89	13.0509	10.1604	15.9414
Germany	6	80-89	16.4856	12.3899	20.5814
Italy	6	80-89	16.6171	13.2777	19.9565
Netherlands	6	80-89	10.8066	5.79824	15.8149
Slovenia	6	80-89	17.5681	13.7071	21.4292
Spain	6	80-89	21.0583	17.3428	24.7738
Sweden	6	80-89	10.6806	7.86852	13.4928
Switzerland	6	80-89	8.10872	5.40201	10.8154
Austria	7	80-89	11.5045	8.38555	14.6235
Belgium	7	80-89	12.873	10.2158	15.5302
Czechia	7	80-89	20.8422	16.7008	24.9837
Denmark	7	80-89	8.69038	5.49358	11.8872
Estonia	7	80-89	11.625	9.31348	13.9365
France	7	80-89	11.3947	8.44905	14.3403
Germany	7	80-89	18.582	14.4031	22.7609
Italy	7	80-89	19.0324	15.4931	22.5718
Netherlands	7	80-89	5.77953	1.7588	9.80026
Slovenia	7	80-89	19.2032	15.2493	23.1571
Spain	7	80-89	24.4669	20.5593	28.3745
Sweden	7	80-89	11.4762	8.43887	14.5136
Switzerland	7	80-89	8.60383	5.66758	11.5401
Austria	8	80-89	11.9103	7.78959	16.0309
Belgium	8	80-89	13.4284	9.33164	17.5251
Czechia	8	80-89	23.8766	18.6828	29.0703
Denmark	8	80-89	12.2331	8.29423	16.172
Estonia	8	80-89	13.1207	10.3458	15.8956
France	8	80-89	10.1754	7.17253	13.1782
Germany	8	80-89	13.9204	10.422	17.4188
Italy	8	80-89	19.7358	14.9729	24.4987
Netherlands	8	80-89	11.7031	7.45297	15.9532
Slovenia	8	80-89	17.21	13.2806	21.1393
Spain	8	80-89	21.8969	16.4702	27.3237
Sweden	8	80-89	12.5856	9.32826	15.8429
Switzerland	8	80-89	10.3541	6.94713	13.7611
Austria	4	90+	5.36669	-1.93499	12.6684
Belgium	4	90+	11.9689	4.04497	19.8929
Czechia	4	90+	9.41572	-5.33285	24.1643
Denmark	4	90+	0	0	0
Estonia	4	90+	0	0	0
France	4	90+	7.88182	1.63206	14.1316
Germany	4	90+	10.6361	-4.16752	25.4396
Italy	4	90+	18.6639	4.06921	33.2586
Netherlands	4	90+	0	0	0
Slovenia	4	90+	0	0	0
Spain	4	90+	12.5271	2.70081	22.3533
Sweden	4	90+	2.92417	-2.71353	8.56188
Switzerland	4	90+	2.73204	-2.54941	8.01348
Austria	5	90+	12.1598	2.80304	21.5165
Belgium	5	90+	7.34667	1.61324	13.0801
Czechia	5	90+	10.8963	0.241126	21.5514
Denmark	5	90+	3.34718	-1.31738	8.01174
Estonia	5	90+	1.0055	-0.966029	2.97704
France	5	90+	11.037	3.64972	18.4243
Germany	5	90+	11.0123	0.780041	21.2446
Italy	5	90+	9.94115	1.86007	18.0222
Netherlands	5	90+	6.97461	-0.711038	14.6603
Slovenia	5	90+	9.10292	-1.72508	19.9309
Spain	5	90+	15.4944	7.76353	23.2253
Sweden	5	90+	3.64365	-1.74512	9.03241
Switzerland	5	90+	0	0	0
Austria	6	90+	11.2008	3.66297	18.7386
Belgium	6	90+	8.09915	2.96702	13.2313
Czechia	6	90+	5.03146	-0.898483	10.9614
Denmark	6	90+	4.20598	-1.49148	9.90343
Estonia	6	90+	6.90291	0.881793	12.924
France	6	90+	9.69546	3.80329	15.5876
Germany	6	90+	20.7048	7.13008	34.2795
Italy	6	90+	13.5434	4.41176	22.675
Netherlands	6	90+	14.7965	-3.8597	33.4528
Slovenia	6	90+	8.74315	-3.12296	20.6093
Spain	6	90+	19.4458	11.3766	27.5149
Sweden	6	90+	9.99657	2.32751	17.6656
Switzerland	6	90+	9.34141	0.511878	18.1709
Austria	7	90+	8.98977	2.04495	15.9346
Belgium	7	90+	12.0062	5.61442	18.3979
Czechia	7	90+	8.29569	0.531394	16.06
Denmark	7	90+	4.3791	-1.54923	10.3074
Estonia	7	90+	3.39339	-0.527313	7.3141
France	7	90+	10.17	4.08588	16.2542
Germany	7	90+	11.3217	0.675721	21.9677
Italy	7	90+	10.5223	3.84786	17.1967
Netherlands	7	90+	0.00243084	-0.00250155	0.00736324
Slovenia	7	90+	10.9276	2.26569	19.5894
Spain	7	90+	25.4381	16.0583	34.8178
Sweden	7	90+	10.7375	3.58814	17.8868
Switzerland	7	90+	4.58787	-0.709503	9.88524
Austria	8	90+	8.95664	1.1085	16.8048
Belgium	8	90+	11.3116	1.40536	21.2179
Czechia	8	90+	21.7874	-0.204378	43.7792
Denmark	8	90+	8.35675	0.237636	16.4759
Estonia	8	90+	10.8126	3.95421	17.6709
France	8	90+	11.3987	4.51549	18.2819
Germany	8	90+	10.7181	1.98313	19.453
Italy	8	90+	15.3852	3.4176	27.3528
Netherlands	8	90+	10.3916	0.147281	20.6358
Slovenia	8	90+	14.2502	5.31571	23.1848
Spain	8	90+	12.247	4.29799	20.196
Sweden	8	90+	10.7295	3.02702	18.432
Switzerland	8	90+	6.87649	0.385535	13.3674

## Sheet: Supplementary file 4
Prevalence NUTS Regions										Figure.1 Supplementary 3. DM prevalence across the NUTS regions of 13 European countries for waves 4 to 8
NUTS Code	NAME of NUTS	Wave	Prevalence	95% CI		*	Adjusted prevalence(%)	* Flag 95%CI if the ablotue difference is higher than percentage 10 points
AT11	Burgenland (AT)	4	9.28107	5.95978	12.6024		13.9775
AT12	Niederösterreich	4	9.90907	7.78877	12.0294		14.9233
AT13	Wien	4	11.1059	9.16628	13.0455		16.7257
AT21	Kärnten	4	5.75664	3.19742	8.31586		8.66964
AT22	Steiermark	4	9.59463	7.42444	11.7648		14.4497
AT31	Oberösterreich	4	9.37914	7.1838	11.5745		14.1252
AT32	Salzburg	4	7.43545	3.29063	11.5803		11.198
AT33	Tirol	4	6.1758	2.97783	9.37377		9.30091
AT34	Vorarlberg	4	5.28073	1.55463	9.00683		7.9529
BE10	Région de Bruxelles-Capitale / Brussels Hoofdstedelijk Gewest	4	7.41153	2.72893	12.0941		11.1619
BE21	Prov. Antwerpen	4	7.9448	6.23175	9.65784		11.9651
BE22	Prov. Limburg (BE)	4	7.7735	4.18002	11.367		11.7071
BE23	Prov. Oost-Vlaanderen	4	8.13983	5.41483	10.8648		12.2588
BE24	Prov. Vlaams-Brabant	4	8.79915	5.98865	11.6096		13.2517
BE25	Prov. West-Vlaanderen	4	12.2465	9.08841	15.4046		18.4436
BE31	Prov. Brabant Wallon	4	5.96426	3.34896	8.57956		8.98232
BE32	Prov. Hainaut	4	12.383	9.8429	14.9232		18.6491
BE33	Prov. Liège	4	12.203	9.7763	14.6296		18.3779
BE34	Prov. Luxembourg (BE)	4	6.43328	2.33126	10.5353		9.68867
BE35	Prov. Namur	4	9.82125	6.10787	13.5346		14.791
CH01	Région lémanique	4	7.72258	5.62828	9.81687		11.6304
CH02	Espace Mittelland	4	6.20141	4.54259	7.86023		9.33947
CH03	Nordwestschweiz	4	4.22831	2.2739	6.18271		6.36793
CH04	Zürich	4	6.85034	4.73827	8.96241		10.3168
CH05	Ostschweiz	4	4.96946	3.185	6.75393		7.48413
CH06	Zentralschweiz	4	2.56018	0.885576	4.23478		3.85569
CH07	Ticino	4	10.1184	4.79058	15.4462	*	15.2385
CZ01	Praha	4	13.9683	10.8751	17.0615		21.0366
CZ02	Strední Cechy	4	16.0812	10.8839	21.2786	*	24.2187
CZ03	Jihozápad	4	11.0815	7.8153	14.3478		16.689
CZ04	Severozápad	4	11.7556	8.68171	14.8294		17.7042
CZ05	Severovýchod	4	13.6058	10.8945	16.317		20.4906
CZ06	Jihovýchod	4	11.3803	9.01204	13.7486		17.139
CZ07	Strední Morava	4	11.4689	8.58238	14.3553		17.2724
CZ08	Moravskoslezsko	4	12.2144	9.4856	14.9433		18.3952
DE1	BADEN-WÜRTTEMBERG	4	9.19305	4.46471	13.9214		13.845
DE2	BAYERN	4	13.1871	7.69095	18.6833	*	19.8601
DE4	BRANDENBURG	4	20.9063	9.23305	32.5796	*	31.4854
DE7	HESSEN	4	8.10343	3.10784	13.099		12.204
DE9	NIEDERSACHSEN	4	17.1853	10.2566	24.1139	*	25.8814
DEA	NORDRHEIN-WESTFALEN	4	9.62034	5.97619	13.2645		14.4885
DEB	RHEINLAND-PFALZ	4	11.6301	1.6723	21.5878	*	17.5152
DED	SACHSEN	4	16.8143	10.2105	23.4181	*	25.3227
DEE	SACHSEN-ANHALT	4	25.4696	11.946	38.9931	*	38.3578
DEF	SCHLESWIG-HOLSTEIN	4	4.88085	0.298013	9.46369		7.35068
DEG	THÜRINGEN	4	17.1105	5.32597	28.8951	*	25.7689
DK01	Hovedstaden	4	6.5904	4.05245	9.12836		9.92531
DK02	Sjælland	4	6.6184	3.96929	9.26751		9.96747
DK03	Syddanmark	4	6.13194	4.15735	8.10654		9.23485
DK04	Midtjylland	4	6.00418	2.49929	9.50908		9.04244
DK05	Nordjylland	4	6.58036	4.41192	8.74879		9.91017
EE001	Põhja-Eesti	4	7.24227	6.12739	8.35714		10.907
EE004	Lääne-Eesti	4	10.0653	8.13927	11.9914		15.1586
EE006	Kesk-Eesti	4	9.31166	7.28564	11.3377		14.0236
EE007	Kirde-Eesti	4	11.3599	9.32795	13.3918		17.1083
EE008	Lõuna-Eesti	4	8.30824	6.91497	9.70151		12.5124
ES11	Galicia	4	12.4893	6.66823	18.3103	*	18.8091
ES12	Principado de Asturias	4	5.9979	0.288172	11.7076	*	9.03299
ES21	País Vasco	4	14.3112	6.45295	22.1695	*	21.5531
ES22	Comunidad Foral de Navarra	4	9.32743	3.15703	15.4978	*	14.0473
ES24	Aragón	4	17.1864	9.79757	24.5752	*	25.8831
ES30	Comunidad de Madrid	4	10.9649	7.75275	14.177		16.5134
ES41	Castilla y León	4	8.46416	4.79601	12.1323		12.7472
ES42	Castilla-La Mancha	4	13.0094	8.71615	17.3027		19.5925
ES43	Extremadura	4	14.6514	6.57719	22.7255	*	22.0653
ES51	Cataluña	4	13.0641	9.8949	16.2334		19.6749
ES52	Comunidad Valenciana	4	13.8674	9.83026	17.9046		20.8847
ES61	Andalucía	4	17.6486	14.8441	20.4532		26.5792
ES62	Región de Murcia	4	13.1008	6.92679	19.2749	*	19.7302
ES70	Canarias	4	20.3036	12.8523	27.7549	*	30.5777
FR10	Île de France	4	10.4905	7.80328	13.1777		15.7989
FR21	Champagne-Ardenne	4	13.2475	7.7608	18.7342	*	19.9511
FR22	Picardie	4	13.3395	8.28407	18.3949	*	20.0896
FR23	Haute-Normandie	4	6.41916	1.95353	10.8848		9.66741
FR24	Centre	4	10.9184	7.00066	14.8362		16.4434
FR25	Basse-Normandie	4	7.86634	4.03136	11.7013		11.8469
FR26	Bourgogne	4	14.1371	6.99028	21.284	*	21.2909
FR30	Nord - Pas-de-Calais	4	11.6517	8.03842	15.2651		17.5478
FR41	Lorraine	4	11.16	7.50083	14.8193		16.8073
FR42	Alsace	4	6.61732	3.24859	9.98605		9.96584
FR43	Franche-Comté	4	15.1631	8.53686	21.7893	*	22.836
FR51	Pays de la Loire	4	9.75567	6.3303	13.181		14.6923
FR52	Bretagne	4	6.141	2.86084	9.42117		9.2485
FR53	Poitou-Charentes	4	6.39055	3.37176	9.40935		9.62433
FR61	Aquitaine	4	6.69808	3.7662	9.62995		10.0875
FR62	Midi-Pyrénées	4	9.24361	6.04902	12.4382		13.9211
FR63	Limousin	4	8.56618	3.1362	13.9962	*	12.9009
FR71	Rhône-Alpes	4	8.02377	5.36706	10.6805		12.084
FR72	Auvergne	4	7.22693	3.46687	10.987		10.8839
FR81	Languedoc-Roussillon	4	9.63905	5.94917	13.3289		14.5166
FR82	Provence-Alpes-Côte d'Azur	4	9.46488	5.78267	13.1471		14.2543
ITC1	Piemonte	4	5.22422	2.57919	7.86926		7.86781
ITC3	Liguria	4	9.6727	0.141065	19.2043	*	14.5673
ITC4	Lombardia	4	9.1062	5.93436	12.278		13.7142
ITF3	Campania	4	12.4438	8.0471	16.8405		18.7406
ITF4	Puglia	4	18.8212	11.373	26.2694	*	28.3452
ITF5	Basilicata	4	18.3518	10.8338	25.8698	*	27.6382
ITF6	Calabria	4	26.4821	18.037	34.9272	*	39.8827
ITG1	Sicilia	4	14.8507	10.6545	19.0469		22.3655
ITG2	Sardegna	4	8.42919	3.36511	13.4933	*	12.6946
ITH3	Veneto	4	11.0471	6.93975	15.1545		16.6372
ITH4	Friuli-Venezia Giulia	4	11.8501	5.31513	18.3851	*	17.8465
ITH5	Emilia-Romagna	4	6.196	3.01043	9.38156		9.33132
ITI1	Toscana	4	8.08715	2.58028	13.594	*	12.1794
ITI2	Umbria	4	12.4148	6.82925	18.0004	*	18.697
ITI3	Marche	4	9.20942	4.70942	13.7094		13.8696
ITI4	Lazio	4	11.9333	7.96593	15.9007		17.9719
NL1	NOORD-NEDERLAND	4	10.0707	6.97775	13.1637		15.1668
NL2	OOST-NEDERLAND	4	10.3008	7.01569	13.5859		15.5132
NL3	WEST-NEDERLAND	4	7.2251	5.71962	8.73058		10.8812
NL4	ZUID-NEDERLAND	4	10.992	8.22656	13.7575		16.5542
SE11	Stockholm	4	6.75128	3.91918	9.58337		10.1676
SE12	Östra Mellansverige	4	10.2186	6.77462	13.6626		15.3894
SE21	Småland med öarna	4	7.45661	3.62081	11.2924		11.2298
SE22	Sydsverige	4	7.27165	3.59407	10.9492		10.9513
SE23	Västsverige	4	6.42388	3.79787	9.04989		9.67452
SE31	Norra Mellansverige	4	7.83348	3.94859	11.7184		11.7974
SE32	Mellersta Norrland	4	6.47847	1.78905	11.1679		9.75673
SE33	Övre Norrland	4	6.65554	2.273	11.0381		10.0234
SI031	Pomurska	4	11.678	6.35211	17.0038	*	17.5873
SI032	Podravska	4	8.94419	6.19779	11.6906		13.4702
SI033	Koroška	4	8.4784	2.92491	14.0319	*	12.7687
SI034	Savinjska	4	12.1114	8.38118	15.8417		18.2401
SI035	Zasavska	4	22.1917	7.19436	37.189	*	33.4212
SI036	Posavska	4	5.11017	-0.096016	10.3163	*	7.69603
SI037	Jugovzhodna Slovenija	4	6.71393	3.19922	10.2286		10.1113
SI038	Primorsko-notranjska	4	17.9482	3.4492	32.4472	*	27.0304
SI041	Osrednjeslovenska	4	7.70635	5.47306	9.93964		11.6059
SI042	Gorenjska	4	8.40276	4.71983	12.0857		12.6548
SI043	Goriška	4	6.82186	3.44399	10.1997		10.2739
SI044	Obalno-kraška	4	2.83139	0.0743332	5.58845		4.26415
AT11	Burgenland (AT)	5	9.75896	6.49486	13.0231		14.6972
AT12	Niederösterreich	5	10.0471	7.85165	12.2426		15.1312
AT13	Wien	5	10.911	8.85886	12.9631		16.4322
AT21	Kärnten	5	6.44029	3.15643	9.72416		9.69924
AT22	Steiermark	5	9.74815	7.40609	12.0902		14.6809
AT31	Oberösterreich	5	13.2626	10.1845	16.3408		19.9738
AT32	Salzburg	5	8.48896	3.87835	13.0996		12.7846
AT33	Tirol	5	6.97388	3.14451	10.8032		10.5028
AT34	Vorarlberg	5	7.72978	3.15984	12.2997		11.6412
BE10	Région de Bruxelles-Capitale / Brussels Hoofdstedelijk Gewest	5	8.01788	5.72952	10.3062		12.0751
BE21	Prov. Antwerpen	5	7.00853	5.43283	8.58423		10.555
BE22	Prov. Limburg (BE)	5	7.93953	4.09373	11.7853		11.9571
BE23	Prov. Oost-Vlaanderen	5	8.39085	5.67077	11.1109		12.6368
BE24	Prov. Vlaams-Brabant	5	9.75909	5.1403	14.3779		14.6974
BE25	Prov. West-Vlaanderen	5	11.3411	7.62007	15.0622		17.08
BE31	Prov. Brabant Wallon	5	9.14858	5.93747	12.3597		13.778
BE32	Prov. Hainaut	5	12.4937	9.81491	15.1724		18.8158
BE33	Prov. Liège	5	11.9832	9.58383	14.3826		18.047
BE34	Prov. Luxembourg (BE)	5	5.29796	2.07726	8.51865		7.97885
BE35	Prov. Namur	5	12.4996	8.08859	16.9106		18.8247
CH01	Région lémanique	5	7.39963	5.06829	9.73097		11.144
CH02	Espace Mittelland	5	6.76186	4.88406	8.63966		10.1835
CH03	Nordwestschweiz	5	4.00337	1.91556	6.09118		6.02917
CH04	Zürich	5	6.55686	4.24195	8.87176		9.87478
CH05	Ostschweiz	5	5.12178	3.19373	7.04984		7.71353
CH06	Zentralschweiz	5	2.88694	1.00245	4.77143		4.3478
CH07	Ticino	5	7.802	1.97919	13.6248	*	11.75
CZ01	Praha	5	10.05	7.13204	12.9679		15.1355
CZ02	Strední Cechy	5	12.6961	8.25001	17.1422		19.1207
CZ03	Jihozápad	5	14.9019	11.6098	18.1939		22.4426
CZ04	Severozápad	5	14.5165	10.7103	18.3228		21.8623
CZ05	Severovýchod	5	17.742	10.2089	25.275	*	26.7198
CZ06	Jihovýchod	5	16.6718	12.8329	20.5107		25.1081
CZ07	Strední Morava	5	11.9596	9.2427	14.6766		18.0115
CZ08	Moravskoslezsko	5	14.7189	11.7987	17.6391		22.167
DE1	BADEN-WÜRTTEMBERG	5	8.2428	5.93218	10.5534		12.4138
DE2	BAYERN	5	12.0356	9.58421	14.487		18.1259
DE3	BERLIN	5	12.3214	6.25912	18.3838	*	18.5564
DE4	BRANDENBURG	5	14.2026	9.34108	19.0642		21.3895
DE5	BREMEN	5	14.8074	3.3618	26.2531	*	22.3004
DE6	HAMBURG	5	3.43465	-0.637486	7.50678		5.17266
DE7	HESSEN	5	8.68539	5.77845	11.5923		13.0804
DE8	MECKLENBURG-VORPOMMERN	5	17.4551	10.2323	24.6779	*	26.2878
DE9	NIEDERSACHSEN	5	13.8206	10.315	17.3261		20.8141
DEA	NORDRHEIN-WESTFALEN	5	9.94315	7.89274	11.9936		14.9746
DEB	RHEINLAND-PFALZ	5	13.794	9.33986	18.2481		20.774
DEC	SAARLAND	5	12.4247	2.81348	22.036	*	18.7119
DED	SACHSEN	5	15.104	11.1082	19.0998		22.747
DEE	SACHSEN-ANHALT	5	15.4844	9.81536	21.1534	*	23.3198
DEF	SCHLESWIG-HOLSTEIN	5	8.55835	4.95889	12.1578		12.8891
DEG	THÜRINGEN	5	10.9575	6.00529	15.9097		16.5023
DK01	Hovedstaden	5	6.49648	4.72816	8.2648		9.78385
DK02	Sjælland	5	8.14392	5.90941	10.3784		12.2649
DK03	Syddanmark	5	7.12112	5.52107	8.72116		10.7246
DK04	Midtjylland	5	6.52555	4.47708	8.57403		9.82764
DK05	Nordjylland	5	7.57761	5.56206	9.59316		11.4121
EE001	Põhja-Eesti	5	8.19617	6.92431	9.46803		12.3436
EE004	Lääne-Eesti	5	10.4251	8.24379	12.6065		15.7005
EE006	Kesk-Eesti	5	11.3641	8.93036	13.7979		17.1147
EE007	Kirde-Eesti	5	9.82934	7.69551	11.9632		14.8032
EE008	Lõuna-Eesti	5	9.03372	7.5069	10.5605		13.605
ES11	Galicia	5	8.92771	3.04782	14.8076	*	13.4454
ES12	Principado de Asturias	5	9.632	1.43403	17.83	*	14.506
ES21	País Vasco	5	16.8533	5.51122	28.1953	*	25.3814
ES22	Comunidad Foral de Navarra	5	12.3331	4.88269	19.7835	*	18.574
ES24	Aragón	5	19.6119	11.3871	27.8367	*	29.536
ES30	Comunidad de Madrid	5	11.5561	8.38261	14.7296		17.4037
ES41	Castilla y León	5	7.47062	4.26108	10.6802		11.2509
ES42	Castilla-La Mancha	5	16.4793	11.3447	21.6139	*	24.8182
ES43	Extremadura	5	14.2897	5.35422	23.2252	*	21.5206
ES51	Cataluña	5	12.1606	8.30318	16.018		18.3141
ES52	Comunidad Valenciana	5	15.3823	9.21142	21.5531	*	23.1661
ES61	Andalucía	5	17.8516	13.803	21.9002		26.8849
ES62	Región de Murcia	5	19.7436	8.3404	31.1468	*	29.7344
ES70	Canarias	5	20.7399	10.9536	30.5262	*	31.2348
FR10	Île de France	5	11.9391	8.9296	14.9486		17.9806
FR21	Champagne-Ardenne	5	14.359	7.83898	20.879	*	21.625
FR22	Picardie	5	15.5365	9.23407	21.8388	*	23.3983
FR23	Haute-Normandie	5	5.77542	1.95648	9.59435		8.69791
FR24	Centre	5	15.9503	10.2455	21.655	*	24.0215
FR25	Basse-Normandie	5	9.0115	4.55274	13.4703		13.5715
FR26	Bourgogne	5	9.6777	3.17807	16.1773	*	14.5748
FR30	Nord - Pas-de-Calais	5	10.4113	6.64641	14.1762		15.6796
FR41	Lorraine	5	9.39945	5.84626	12.9526		14.1558
FR42	Alsace	5	9.25524	4.48432	14.0262		13.9386
FR43	Franche-Comté	5	14.8144	7.92336	21.7055	*	22.3109
FR51	Pays de la Loire	5	10.1946	6.41929	13.9699		15.3533
FR52	Bretagne	5	6.25551	2.27037	10.2406		9.42094
FR53	Poitou-Charentes	5	3.93342	1.21476	6.65207		5.92382
FR61	Aquitaine	5	6.65249	3.71402	9.59096		10.0188
FR62	Midi-Pyrénées	5	10.241	6.25617	14.2257		15.4231
FR63	Limousin	5	7.35048	1.52059	13.1804	*	11.07
FR71	Rhône-Alpes	5	8.08003	5.35334	10.8067		12.1687
FR72	Auvergne	5	8.54576	3.73028	13.3612		12.8701
FR81	Languedoc-Roussillon	5	10.6747	6.6246	14.7247		16.0763
FR82	Provence-Alpes-Côte d'Azur	5	7.46444	4.06525	10.8636		11.2416
ITC1	Piemonte	5	5.76345	3.38481	8.14209		8.6799
ITC3	Liguria	5	6.02413	0.155997	11.8923	*	9.07248
ITC4	Lombardia	5	9.6987	7.02849	12.3689		14.6065
ITF1	Abruzzo	5	9.33678	2.93537	15.7382	*	14.0614
ITF3	Campania	5	9.79876	6.1113	13.4862		14.7572
ITF4	Puglia	5	14.4726	9.65431	19.2909		21.7961
ITF5	Basilicata	5	13.8741	6.77769	20.9704	*	20.8947
ITF6	Calabria	5	16.29	11.2996	21.2805		24.5331
ITG1	Sicilia	5	16.4154	11.8966	20.9342		24.722
ITG2	Sardegna	5	10.3793	4.5404	16.2182	*	15.6315
ITH3	Veneto	5	8.16883	5.21519	11.1225		12.3025
ITH4	Friuli-Venezia Giulia	5	12.9425	6.96951	18.9156	*	19.4918
ITH5	Emilia-Romagna	5	6.61545	3.56966	9.66124		9.96303
ITI1	Toscana	5	6.16525	3.13239	9.19811		9.28501
ITI2	Umbria	5	10.0173	6.19128	13.8432		15.0862
ITI3	Marche	5	11.121	5.40942	16.8326	*	16.7485
ITI4	Lazio	5	11.8662	7.7842	15.9481		17.8707
NL1	NOORD-NEDERLAND	5	9.8735	5.31051	14.4365		14.8697
NL2	OOST-NEDERLAND	5	7.89972	5.2743	10.5251		11.8972
NL3	WEST-NEDERLAND	5	7.8649	6.39099	9.33882		11.8447
NL4	ZUID-NEDERLAND	5	9.94421	7.51222	12.3762		14.9762
SE11	Stockholm	5	8.16052	5.82858	10.4925		12.2899
SE12	Östra Mellansverige	5	8.13602	6.16332	10.1087		12.253
SE21	Småland med öarna	5	6.50475	4.29737	8.71213		9.79631
SE22	Sydsverige	5	7.46992	5.17233	9.7675		11.2499
SE23	Västsverige	5	9.70719	7.2077	12.2067		14.6193
SE31	Norra Mellansverige	5	6.83234	4.64814	9.01654		10.2897
SE32	Mellersta Norrland	5	7.93065	4.50624	11.3551		11.9438
SE33	Övre Norrland	5	6.77045	3.79755	9.74335		10.1965
SI031	Pomurska	5	13.2531	5.8177	20.6886	*	19.9596
SI032	Podravska	5	9.04931	6.16481	11.9338		13.6285
SI033	Koroška	5	14.0424	4.88492	23.1999	*	21.1482
SI034	Savinjska	5	10.4083	7.1225	13.6942		15.6752
SI035	Zasavska	5	12.396	4.67945	20.1125	*	18.6687
SI036	Posavska	5	18.7956	6.88403	30.7072	*	28.3067
SI037	Jugovzhodna Slovenija	5	9.58122	5.82646	13.336		14.4296
SI038	Primorsko-notranjska	5	12.4092	0.171926	24.6465	*	18.6886
SI041	Osrednjeslovenska	5	10.3245	7.57558	13.0734		15.5489
SI042	Gorenjska	5	9.41712	5.95529	12.8789		14.1824
SI043	Goriška	5	8.737	4.79431	12.6797		13.1581
SI044	Obalno-kraška	5	8.1883	4.19949	12.1771		12.3318
AT11	Burgenland (AT)	6	6.96227	3.82813	10.0964		10.4853
AT12	Niederösterreich	6	11.7185	8.96054	14.4764		17.6483
AT13	Wien	6	11.712	9.1328	14.2913		17.6386
AT21	Kärnten	6	4.5436	1.70275	7.38445		6.84277
AT22	Steiermark	6	11.0558	8.0171	14.0945		16.6503
AT31	Oberösterreich	6	11.5101	8.5768	14.4435		17.3345
AT32	Salzburg	6	7.69197	2.99406	12.3899		11.5843
AT33	Tirol	6	9.82986	5.35222	14.3075		14.804
AT34	Vorarlberg	6	7.32542	2.69986	11.951		11.0323
BE10	Région de Bruxelles-Capitale / Brussels Hoofdstedelijk Gewest	6	11.5144	4.6864	18.3423	*	17.3409
BE21	Prov. Antwerpen	6	6.03861	4.6463	7.43091		9.09429
BE22	Prov. Limburg (BE)	6	7.11971	4.07435	10.1651		10.7224
BE23	Prov. Oost-Vlaanderen	6	8.80661	6.26418	11.349		13.263
BE24	Prov. Vlaams-Brabant	6	7.78455	4.45856	11.1105		11.7237
BE25	Prov. West-Vlaanderen	6	10.6398	7.51987	13.7597		16.0238
BE31	Prov. Brabant Wallon	6	8.18437	5.13514	11.2336		12.3259
BE32	Prov. Hainaut	6	12.2484	9.62253	14.8743		18.4464
BE33	Prov. Liège	6	13.3539	10.8394	15.8684		20.1113
BE34	Prov. Luxembourg (BE)	6	7.67654	3.65968	11.6934		11.5611
BE35	Prov. Namur	6	12.6776	8.32733	17.028		19.0928
CH01	Région lémanique	6	8.61935	6.04711	11.1916		12.9809
CH02	Espace Mittelland	6	6.33669	4.48337	8.19		9.5432
CH03	Nordwestschweiz	6	4.91465	2.44347	7.38583		7.40158
CH04	Zürich	6	5.70309	3.40011	8.00606		8.58899
CH05	Ostschweiz	6	5.65211	3.50038	7.80384		8.51221
CH06	Zentralschweiz	6	3.09121	1.05537	5.12704		4.65543
CH07	Ticino	6	14.5722	6.99423	22.1502	*	21.9461
CZ01	Praha	6	11.5409	8.31685	14.765		17.3809
CZ02	Strední Cechy	6	13.5607	8.73253	18.3888		20.4227
CZ03	Jihozápad	6	16.474	12.6346	20.3135		24.8103
CZ04	Severozápad	6	13.2388	8.91149	17.5661		19.9379
CZ05	Severovýchod	6	19.1006	10.2925	27.9087	*	28.766
CZ06	Jihovýchod	6	13.6616	10.9271	16.396		20.5747
CZ07	Strední Morava	6	18.4254	13.5035	23.3474		27.7492
CZ08	Moravskoslezsko	6	15.7483	12.5698	18.9269		23.7174
DE1	BADEN-WÜRTTEMBERG	6	8.65106	5.94596	11.3562		13.0287
DE2	BAYERN	6	9.82488	7.45507	12.1947		14.7965
DE3	BERLIN	6	14.64	7.12266	22.1572	*	22.0481
DE4	BRANDENBURG	6	14.4479	9.07828	19.8176	*	21.7589
DE6	HAMBURG	6	13.1362	2.99113	23.2813	*	19.7835
DE7	HESSEN	6	9.01064	5.50248	12.5188		13.5702
DE8	MECKLENBURG-VORPOMMERN	6	20.0489	11.9608	28.137	*	30.1941
DE9	NIEDERSACHSEN	6	14.2479	10.2962	18.1995		21.4576
DEA	NORDRHEIN-WESTFALEN	6	11.6009	9.05027	14.1515		17.4712
DEB	RHEINLAND-PFALZ	6	13.2615	8.16636	18.3566	*	19.9721
DED	SACHSEN	6	13.4913	9.45388	17.5287		20.3182
DEE	SACHSEN-ANHALT	6	18.1434	11.0715	25.2154	*	27.3244
DEF	SCHLESWIG-HOLSTEIN	6	9.78812	5.66446	13.9118		14.7411
DEG	THÜRINGEN	6	11.0397	5.56358	16.5158	*	16.626
DK01	Hovedstaden	6	7.41322	5.46174	9.36471		11.1645
DK02	Sjælland	6	7.98193	5.64172	10.3221		12.021
DK03	Syddanmark	6	6.37223	4.75347	7.99099		9.59673
DK04	Midtjylland	6	5.42815	3.5007	7.35559		8.17492
DK05	Nordjylland	6	7.61718	5.53082	9.70354		11.4717
EE001	Põhja-Eesti	6	9.98527	8.57461	11.3959		15.0381
EE004	Lääne-Eesti	6	10.6242	8.37301	12.8755		16.0004
EE006	Kesk-Eesti	6	10.5692	8.3245	12.8138		15.9174
EE007	Kirde-Eesti	6	13.806	11.3138	16.2981		20.7921
EE008	Lõuna-Eesti	6	8.79868	7.27413	10.3232		13.251
ES11	Galicia	6	11.0088	3.98056	18.037	*	16.5795
ES12	Principado de Asturias	6	8.68576	1.64478	15.7267	*	13.081
ES21	País Vasco	6	22.9709	7.92487	38.0169	*	34.5947
ES22	Comunidad Foral de Navarra	6	6.37804	0.445424	12.3107	*	9.60548
ES24	Aragón	6	23.4628	13.0592	33.8665	*	35.3356
ES30	Comunidad de Madrid	6	13.0114	8.17914	17.8437		19.5955
ES41	Castilla y León	6	9.66425	3.56424	15.7643	*	14.5546
ES42	Castilla-La Mancha	6	16.6069	10.933	22.2807	*	25.0103
ES43	Extremadura	6	16.0253	6.18569	25.8649	*	24.1344
ES51	Cataluña	6	12.0189	7.70433	16.3334		18.1007
ES52	Comunidad Valenciana	6	17.6482	10.8326	24.4639	*	26.5786
ES61	Andalucía	6	17.0471	12.8169	21.2774		25.6734
ES62	Región de Murcia	6	22.7726	8.23614	37.309	*	34.2961
ES70	Canarias	6	21.4097	6.8235	35.996	*	32.2436
FR10	Île de France	6	9.69535	6.55682	12.8339		14.6014
FR21	Champagne-Ardenne	6	19.5772	9.18636	29.9679	*	29.4837
FR22	Picardie	6	13.0589	7.19601	18.9218	*	19.667
FR23	Haute-Normandie	6	4.77336	1.62045	7.92626		7.18879
FR24	Centre	6	14.0235	8.7911	19.2558	*	21.1197
FR25	Basse-Normandie	6	12.4248	6.89371	17.9558	*	18.712
FR26	Bourgogne	6	7.45742	2.56351	12.3513		11.2311
FR30	Nord - Pas-de-Calais	6	14.218	9.48704	18.949		21.4127
FR41	Lorraine	6	12.7302	7.94979	17.5107		19.1721
FR42	Alsace	6	9.34661	4.4325	14.2607		14.0762
FR43	Franche-Comté	6	13.5018	5.02577	21.9777	*	20.334
FR51	Pays de la Loire	6	7.53283	4.46255	10.6031		11.3446
FR52	Bretagne	6	8.89384	4.35486	13.4328		13.3943
FR53	Poitou-Charentes	6	5.42754	2.04855	8.80653		8.17401
FR61	Aquitaine	6	8.59477	5.12737	12.0622		12.9439
FR62	Midi-Pyrénées	6	10.2548	5.79677	14.7129		15.444
FR63	Limousin	6	9.79393	3.10683	16.481	*	14.7499
FR71	Rhône-Alpes	6	6.43752	4.12058	8.75445		9.69506
FR72	Auvergne	6	10.2322	4.78606	15.6783	*	15.4099
FR81	Languedoc-Roussillon	6	10.3387	6.07285	14.6046		15.5704
FR82	Provence-Alpes-Côte d'Azur	6	7.65269	3.7895	11.5159		11.5251
ITC1	Piemonte	6	2.38145	1.00031	3.76259		3.58652
ITC3	Liguria	6	7.08751	1.34337	12.8317	*	10.674
ITC4	Lombardia	6	7.36861	5.24106	9.49615		11.0973
ITF1	Abruzzo	6	10.791	4.33764	17.2443	*	16.2514
ITF3	Campania	6	10.3661	6.83029	13.9019		15.6116
ITF4	Puglia	6	11.06	7.41679	14.7032		16.6566
ITF5	Basilicata	6	7.10698	3.21261	11.0013		10.7033
ITF6	Calabria	6	22.1282	15.44	28.8164	*	33.3256
ITG1	Sicilia	6	18.183	13.6517	22.7143		27.384
ITG2	Sardegna	6	8.96281	3.80308	14.1225	*	13.4982
ITH2	Provincia Autonoma di Trento	6	15.3122	3.20496	27.4195	*	23.0606
ITH3	Veneto	6	12.0244	8.22502	15.8238		18.1091
ITH4	Friuli-Venezia Giulia	6	11.2757	6.03844	16.5129	*	16.9814
ITH5	Emilia-Romagna	6	4.59153	2.35246	6.83059		6.91495
ITI1	Toscana	6	7.81672	4.67959	10.9538		11.7722
ITI2	Umbria	6	12.2221	7.84022	16.604		18.4068
ITI3	Marche	6	7.02185	4.0048	10.0389		10.5751
ITI4	Lazio	6	10.8894	7.39209	14.3866		16.3996
NL1	NOORD-NEDERLAND	6	8.49477	4.20512	12.7844		12.7933
NL2	OOST-NEDERLAND	6	12.7202	8.01327	17.4271		19.1569
NL3	WEST-NEDERLAND	6	7.86344	5.82111	9.90578		11.8425
NL4	ZUID-NEDERLAND	6	7.26105	4.38476	10.1373		10.9353
SE11	Stockholm	6	8.23903	5.61386	10.8642		12.4082
SE12	Östra Mellansverige	6	7.82439	5.57108	10.0777		11.7837
SE21	Småland med öarna	6	6.96227	4.5082	9.41634		10.4853
SE22	Sydsverige	6	8.56306	5.41345	11.7127		12.8962
SE23	Västsverige	6	10.6864	7.43209	13.9406		16.0939
SE31	Norra Mellansverige	6	8.49646	5.4653	11.5276		12.7959
SE32	Mellersta Norrland	6	12.065	7.06995	17.0601		18.1702
SE33	Övre Norrland	6	6.30356	3.36131	9.24581		9.49332
SI031	Pomurska	6	10.6081	6.68633	14.5299		15.9761
SI032	Podravska	6	9.90914	7.31593	12.5024		14.9234
SI033	Koroška	6	12.0433	6.60946	17.4771	*	18.1375
SI034	Savinjska	6	10.7608	8.21428	13.3072		16.206
SI035	Zasavska	6	13.2565	5.7973	20.7156	*	19.9645
SI036	Posavska	6	13.2117	7.16113	19.2622	*	19.8971
SI037	Jugovzhodna Slovenija	6	12.9678	9.07575	16.8598		19.5298
SI038	Primorsko-notranjska	6	13.0981	3.36597	22.8303	*	19.7261
SI041	Osrednjeslovenska	6	12.292	9.54032	15.0437		18.5121
SI042	Gorenjska	6	9.79695	6.81187	12.782		14.7544
SI043	Goriška	6	9.01214	5.36676	12.6575		13.5725
SI044	Obalno-kraška	6	9.81676	5.64944	13.9841		14.7843
AT11	Burgenland (AT)	7	11.2563	6.71006	15.8026		16.9523
AT12	Niederösterreich	7	9.00975	6.55553	11.464		13.5689
AT13	Wien	7	13.2927	10.0264	16.5591		20.0191
AT21	Kärnten	7	5.03836	1.71685	8.35987		7.58789
AT22	Steiermark	7	10.7978	7.91783	13.6778		16.2618
AT31	Oberösterreich	7	9.54076	6.68281	12.3987		14.3686
AT32	Salzburg	7	9.77823	4.61817	14.9383	*	14.7263
AT33	Tirol	7	9.56527	2.96503	16.1655	*	14.4055
AT34	Vorarlberg	7	7.63423	2.649	12.6195		11.4973
BE10	Région de Bruxelles-Capitale / Brussels Hoofdstedelijk Gewest	7	10.5153	7.3172	13.7135		15.8363
BE21	Prov. Antwerpen	7	7.32108	5.4459	9.19626		11.0257
BE22	Prov. Limburg (BE)	7	9.90231	5.56476	14.2399		14.9131
BE23	Prov. Oost-Vlaanderen	7	8.40817	5.84034	10.976		12.6629
BE24	Prov. Vlaams-Brabant	7	8.89561	4.56168	13.2295		13.397
BE25	Prov. West-Vlaanderen	7	10.9095	7.46286	14.3562		16.43
BE31	Prov. Brabant Wallon	7	10.3937	6.61671	14.1707		15.6532
BE32	Prov. Hainaut	7	10.9726	8.21824	13.727		16.525
BE33	Prov. Liège	7	13.5044	10.762	16.2467		20.3379
BE34	Prov. Luxembourg (BE)	7	11.0088	6.0112	16.0064		16.5795
BE35	Prov. Namur	7	10.9261	6.66829	15.1839		16.4549
CH01	Région lémanique	7	9.58638	6.53216	12.6406		14.4373
CH02	Espace Mittelland	7	5.23956	3.2332	7.24591		7.8909
CH03	Nordwestschweiz	7	5.00655	2.11252	7.90057		7.53998
CH04	Zürich	7	6.26554	3.46838	9.06269		9.43605
CH05	Ostschweiz	7	4.86756	2.69101	7.0441		7.33066
CH06	Zentralschweiz	7	2.72572	0.809491	4.64194		4.10499
CH07	Ticino	7	11.6307	4.55258	18.7089	*	17.5162
CZ01	Praha	7	10.949	7.62343	14.2745		16.4894
CZ02	Strední Cechy	7	11.8421	6.44599	17.2382	*	17.8345
CZ03	Jihozápad	7	15.7112	11.7134	19.709		23.6614
CZ04	Severozápad	7	14.3052	9.24562	19.3649	*	21.544
CZ05	Severovýchod	7	21.0776	10.1392	32.0161	*	31.7434
CZ06	Jihovýchod	7	15.4458	12.0723	18.8194		23.2618
CZ07	Strední Morava	7	16.1985	10.5456	21.8513	*	24.3953
CZ08	Moravskoslezsko	7	17.2451	13.5262	20.964		25.9715
DE1	BADEN-WÜRTTEMBERG	7	6.76122	4.04158	9.48085		10.1826
DE2	BAYERN	7	12.3206	9.46354	15.1777		18.5551
DE3	BERLIN	7	12.9872	4.80212	21.1723	*	19.559
DE4	BRANDENBURG	7	16.867	10.4189	23.3151	*	25.4021
DE7	HESSEN	7	9.21608	5.37614	13.056		13.8796
DE8	MECKLENBURG-VORPOMMERN	7	11.5678	4.77903	18.3566	*	17.4214
DE9	NIEDERSACHSEN	7	13.555	9.27948	17.8305		20.4141
DEA	NORDRHEIN-WESTFALEN	7	9.52765	6.98373	12.0716		14.3489
DEB	RHEINLAND-PFALZ	7	16.0949	10.4308	21.7589	*	24.2393
DED	SACHSEN	7	14.8091	10.4859	19.1323		22.3029
DEE	SACHSEN-ANHALT	7	14.1915	8.04675	20.3363	*	21.3728
DEF	SCHLESWIG-HOLSTEIN	7	9.81055	5.53844	14.0827		14.7749
DEG	THÜRINGEN	7	9.49821	4.14349	14.8529	*	14.3045
DK01	Hovedstaden	7	7.08292	5.135	9.03083		10.667
DK02	Sjælland	7	7.21659	4.95082	9.48236		10.8684
DK03	Syddanmark	7	7.42104	5.52438	9.31769		11.1763
DK04	Midtjylland	7	6.46386	3.98242	8.9453		9.73472
DK05	Nordjylland	7	7.92221	5.67001	10.1744		11.931
EE001	Põhja-Eesti	7	8.67039	7.22397	10.1168		13.0578
EE004	Lääne-Eesti	7	9.67318	7.49834	11.848		14.568
EE006	Kesk-Eesti	7	10.5995	8.21358	12.9854		15.9631
EE007	Kirde-Eesti	7	17.0328	13.8244	20.2412		25.6517
EE008	Lõuna-Eesti	7	8.16671	6.668	9.66542		12.2993
ES11	Galicia	7	12.9843	5.47891	20.4897	*	19.5547
ES12	Principado de Asturias	7	13.8542	3.48217	24.2262	*	20.8647
ES21	País Vasco	7	17.7493	3.32225	32.1764	*	26.7309
ES22	Comunidad Foral de Navarra	7	11.2054	2.58965	19.8211	*	16.8756
ES24	Aragón	7	21.9621	11.1093	32.8149	*	33.0755
ES30	Comunidad de Madrid	7	15.0349	10.3962	19.6736		22.6429
ES41	Castilla y León	7	8.29716	4.59613	11.9982		12.4957
ES42	Castilla-La Mancha	7	23.0067	13.1724	32.841	*	34.6486
ES51	Cataluña	7	9.26093	4.57257	13.9493		13.9472
ES52	Comunidad Valenciana	7	20.6187	12.9743	28.2631	*	31.0523
ES61	Andalucía	7	18.8005	13.6669	23.934	*	28.3139
ES62	Región de Murcia	7	25.3101	9.20003	41.4202	*	38.1176
ES70	Canarias	7	12.1778	5.52212	18.8334	*	18.34
FR10	Île de France	7	7.48159	4.65878	10.3044		11.2674
FR21	Champagne-Ardenne	7	14.6613	6.11729	23.2053	*	22.0803
FR22	Picardie	7	15.6028	7.04102	24.1646	*	23.4982
FR23	Haute-Normandie	7	5.19409	1.88375	8.50442		7.82242
FR24	Centre	7	16.1011	9.79419	22.4081	*	24.2487
FR25	Basse-Normandie	7	12.2014	6.48101	17.9218	*	18.3756
FR26	Bourgogne	7	6.36971	1.13329	11.6061	*	9.59294
FR30	Nord - Pas-de-Calais	7	14.4546	9.09168	19.8176	*	21.769
FR41	Lorraine	7	12.3242	6.71267	17.9357	*	18.5605
FR42	Alsace	7	10.0558	4.00838	16.1033	*	15.1443
FR43	Franche-Comté	7	9.0466	2.91369	15.1795	*	13.6244
FR51	Pays de la Loire	7	5.0857	2.29194	7.87947		7.65919
FR52	Bretagne	7	7.32905	2.46744	12.1907		11.0377
FR53	Poitou-Charentes	7	4.51984	1.15053	7.88916		6.80699
FR61	Aquitaine	7	6.5669	3.4868	9.64699		9.8899
FR62	Midi-Pyrénées	7	11.4876	5.99947	16.9757	*	17.3006
FR63	Limousin	7	9.62277	2.53072	16.7148	*	14.4921
FR71	Rhône-Alpes	7	6.59597	3.8042	9.38775		9.93369
FR72	Auvergne	7	10.6911	4.64603	16.7361	*	16.101
FR81	Languedoc-Roussillon	7	10.4893	6.07793	14.9007		15.7971
FR82	Provence-Alpes-Côte d'Azur	7	7.45408	3.61213	11.296		11.226
ITC1	Piemonte	7	3.9679	2.15072	5.78508		5.97576
ITC3	Liguria	7	9.64785	2.86979	16.4259	*	14.5299
ITC4	Lombardia	7	7.73156	5.31624	10.1469		11.6439
ITF1	Abruzzo	7	8.01042	2.29763	13.7232	*	12.0639
ITF3	Campania	7	12.3386	6.13655	18.5406	*	18.5822
ITF4	Puglia	7	10.8251	6.83069	14.8195		16.3028
ITF5	Basilicata	7	7.58926	3.19548	11.983		11.4296
ITF6	Calabria	7	24.6064	15.5718	33.641	*	37.0578
ITG1	Sicilia	7	16.1174	11.2681	20.9666		24.2732
ITG2	Sardegna	7	7.8342	2.3347	13.3337	*	11.7985
ITH2	Provincia Autonoma di Trento	7	3.01389	-1.14168	7.16946		4.53899
ITH3	Veneto	7	13.8535	9.16064	18.5463		20.8637
ITH4	Friuli-Venezia Giulia	7	16.2115	8.34833	24.0746	*	24.4149
ITH5	Emilia-Romagna	7	7.68275	4.4081	10.9574		11.5704
ITI1	Toscana	7	6.97476	3.94588	10.0036		10.5042
ITI2	Umbria	7	10.8688	6.66193	15.0757		16.3687
ITI3	Marche	7	8.13491	4.61328	11.6565		12.2514
ITI4	Lazio	7	13.4953	9.11082	17.8798		20.3242
NL1	NOORD-NEDERLAND	7	5.78838	2.24481	9.33194		8.71743
NL2	OOST-NEDERLAND	7	11.5786	6.70717	16.45		17.4376
NL3	WEST-NEDERLAND	7	7.62303	5.54037	9.70569		11.4805
NL4	ZUID-NEDERLAND	7	6.4669	3.77235	9.16146		9.73931
SE11	Stockholm	7	8.33472	5.07539	11.594		12.5523
SE12	Östra Mellansverige	7	8.99076	5.99341	11.9881		13.5403
SE21	Småland med öarna	7	8.22746	4.3581	12.0968		12.3908
SE22	Sydsverige	7	9.59169	5.87965	13.3037		14.4453
SE23	Västsverige	7	9.56731	6.04919	13.0854		14.4086
SE31	Norra Mellansverige	7	11.8904	6.87102	16.9099		17.9073
SE32	Mellersta Norrland	7	12.354	6.57271	18.1353	*	18.6054
SE33	Övre Norrland	7	6.30641	2.91368	9.69914		9.49761
SI031	Pomurska	7	12.8228	7.88709	17.7585		19.3114
SI032	Podravska	7	9.48971	6.79329	12.1861		14.2917
SI033	Koroška	7	7.07673	3.63653	10.5169		10.6577
SI034	Savinjska	7	11.0619	8.17598	13.9479		16.6595
SI035	Zasavska	7	18.0435	9.31848	26.7684	*	27.1739
SI036	Posavska	7	16.5555	9.14273	23.9683	*	24.933
SI037	Jugovzhodna Slovenija	7	14.6737	9.15139	20.196	*	22.0989
SI038	Primorsko-notranjska	7	13.443	4.29477	22.5912	*	20.2455
SI041	Osrednjeslovenska	7	13.2429	10.4053	16.0805		19.9441
SI042	Gorenjska	7	8.47116	5.39489	11.5474		12.7578
SI043	Goriška	7	8.83535	5.18	12.4907		13.3062
SI044	Obalno-kraška	7	8.67896	4.10608	13.2518		13.0707
AT11	Burgenland (AT)	8	3.24076	1.14602	5.33551		4.88067
AT12	Niederösterreich	8	9.53915	6.02222	13.0561		14.3662
AT13	Wien	8	15.6156	6.21337	25.0178	*	23.5175
AT21	Kärnten	8	2.8353	0.0679322	5.60266		4.27003
AT22	Steiermark	8	12.6974	5.89165	19.503	*	19.1225
AT31	Oberösterreich	8	10.1449	5.95091	14.3389		15.2784
AT32	Salzburg	8	10.2271	3.94839	16.5059	*	15.4023
AT33	Tirol	8	13.2621	3.89066	22.6336	*	19.9731
BE10	Région de Bruxelles-Capitale / Brussels Hoofdstedelijk Gewest	8	16.7409	6.64331	26.8384	*	25.2122
BE21	Prov. Antwerpen	8	6.90023	4.39786	9.4026		10.3919
BE22	Prov. Limburg (BE)	8	8.01695	2.91352	13.1204	*	12.0737
BE23	Prov. Oost-Vlaanderen	8	10.0067	4.89506	15.1184	*	15.0704
BE24	Prov. Vlaams-Brabant	8	11.9373	2.11438	21.7602	*	17.9778
BE25	Prov. West-Vlaanderen	8	10.6548	6.02228	15.2873		16.0464
BE31	Prov. Brabant Wallon	8	12.8724	4.41662	21.3282	*	19.3862
BE32	Prov. Hainaut	8	10.6428	2.09444	19.1911	*	16.0282
BE33	Prov. Liège	8	13.0506	8.94879	17.1523		19.6545
BE35	Prov. Namur	8	8.7426	1.77638	15.7088	*	13.1666
CH01	Région lémanique	8	7.66862	5.03177	10.3055		11.5491
CH02	Espace Mittelland	8	7.23361	2.68801	11.7792		10.894
CH03	Nordwestschweiz	8	4.68646	2.06004	7.31289		7.05793
CH04	Zürich	8	8.09336	3.14282	13.0439		12.1888
CH05	Ostschweiz	8	5.68825	1.19769	10.1788		8.56665
CH06	Zentralschweiz	8	2.06407	0.293929	3.83422		3.10854
CH07	Ticino	8	17.8127	5.01861	30.6067	*	26.8263
CZ01	Praha	8	18.6119	0.226213	36.9976	*	28.03
CZ02	Strední Cechy	8	28.4811	0.251698	56.7106	*	42.8933
CZ03	Jihozápad	8	18.7947	13.5828	24.0065	*	28.3052
CZ04	Severozápad	8	11.2994	4.68138	17.9175	*	17.0172
CZ05	Severovýchod	8	8.80323	4.74482	12.8616		13.2579
CZ06	Jihovýchod	8	20.9527	16.0497	25.8558		31.5553
CZ07	Strední Morava	8	12.1308	7.63926	16.6224		18.2693
CZ08	Moravskoslezsko	8	18.0311	12.9421	23.1201	*	27.1553
DE1	BADEN-WÜRTTEMBERG	8	6.3175	3.35697	9.27802		9.5143
DE2	BAYERN	8	11.0274	7.4799	14.5748		16.6075
DE3	BERLIN	8	6.83442	0.191828	13.477	*	10.2928
DE4	BRANDENBURG	8	16.502	9.7158	23.2882	*	24.8524
DE7	HESSEN	8	6.20977	2.695	9.72455		9.35207
DE8	MECKLENBURG-VORPOMMERN	8	17.1078	7.26492	26.9507	*	25.7648
DE9	NIEDERSACHSEN	8	12.6773	8.03259	17.322		19.0923
DEA	NORDRHEIN-WESTFALEN	8	9.89611	6.48925	13.303		14.9038
DEB	RHEINLAND-PFALZ	8	18.0857	10.6115	25.5598	*	27.2374
DED	SACHSEN	8	13.4911	7.94449	19.0376	*	20.3179
DEE	SACHSEN-ANHALT	8	16.4998	8.34023	24.6594	*	24.8491
DEF	SCHLESWIG-HOLSTEIN	8	13.6351	5.96111	21.3091	*	20.5348
DEG	THÜRINGEN	8	15.55	6.89814	24.2019	*	23.4187
DK01	Hovedstaden	8	7.04902	4.39049	9.70756		10.616
DK02	Sjælland	8	7.09669	4.51968	9.6737		10.6878
DK03	Syddanmark	8	8.22085	5.36637	11.0753		12.3808
DK04	Midtjylland	8	5.7456	3.37018	8.12103		8.65301
DK05	Nordjylland	8	10.268	6.48592	14.0501		15.4639
EE001	Põhja-Eesti	8	8.43431	6.70232	10.1663		12.7023
EE004	Lääne-Eesti	8	11.4175	7.75405	15.0809		17.195
EE006	Kesk-Eesti	8	11.1151	7.90325	14.3269		16.7396
EE007	Kirde-Eesti	8	17.1339	12.5704	21.6974		25.8041
EE008	Lõuna-Eesti	8	9.20389	6.95458	11.4532		13.8613
ES11	Galicia	8	12.955	4.07042	21.8395	*	19.5105
ES24	Aragón	8	23.7465	11.5489	35.9441	*	35.7628
ES30	Comunidad de Madrid	8	6.38774	2.20904	10.5664		9.62009
ES41	Castilla y León	8	7.22768	2.25062	12.2047		10.8851
ES51	Cataluña	8	10.469	5.6344	15.3035		15.7665
ES52	Comunidad Valenciana	8	11.5113	4.51569	18.507	*	17.3364
ES61	Andalucía	8	15.1803	6.57507	23.7855	*	22.8619
FR10	Île de France	8	9.20248	5.66577	12.7392		13.8592
FR21	Champagne-Ardenne	8	9.24241	1.62571	16.8591	*	13.9193
FR22	Picardie	8	10.5079	1.90168	19.1141	*	15.8251
FR23	Haute-Normandie	8	7.80292	2.02335	13.5825	*	11.7514
FR24	Centre	8	15.1226	7.51087	22.7343	*	22.7749
FR25	Basse-Normandie	8	10.1326	3.70965	16.5555	*	15.2599
FR26	Bourgogne	8	9.0381	2.24664	15.8296	*	13.6116
FR30	Nord - Pas-de-Calais	8	14.1054	5.29411	22.9167	*	21.243
FR41	Lorraine	8	13.1129	5.0989	21.1269	*	19.7483
FR42	Alsace	8	12.2669	2.59143	21.9424	*	18.4743
FR51	Pays de la Loire	8	7.65247	3.30998	11.9949		11.5248
FR52	Bretagne	8	11.6053	3.88353	19.327	*	17.4778
FR53	Poitou-Charentes	8	7.15103	2.06828	12.2338	*	10.7696
FR61	Aquitaine	8	7.90109	3.9455	11.8567		11.8992
FR62	Midi-Pyrénées	8	10.1284	4.19756	16.0593	*	15.2536
FR63	Limousin	8	11.3536	2.60217	20.105	*	17.0987
FR71	Rhône-Alpes	8	5.13918	2.81129	7.46708		7.73973
FR72	Auvergne	8	5.43821	0.893845	9.98258		8.19008
FR81	Languedoc-Roussillon	8	7.04573	3.05422	11.0372		10.611
FR82	Provence-Alpes-Côte d'Azur	8	7.11908	2.6359	11.6023		10.7215
ITC1	Piemonte	8	3.0125	0.0593504	5.96566		4.5369
ITC4	Lombardia	8	11.433	4.68524	18.1807	*	17.2183
ITF3	Campania	8	7.29942	4.23957	10.3593		10.9931
ITF4	Puglia	8	8.34055	3.68234	12.9987		12.5611
ITF5	Basilicata	8	7.26875	2.45506	12.0825		10.9469
ITF6	Calabria	8	21.505	13.0402	29.9699	*	32.3871
ITG1	Sicilia	8	19.1667	10.8574	27.4759	*	28.8654
ITG2	Sardegna	8	10.5812	2.67087	18.4914	*	15.9355
ITH3	Veneto	8	10.1507	3.88828	16.4131	*	15.2872
ITH5	Emilia-Romagna	8	8.13949	1.85422	14.4248	*	12.2583
ITI1	Toscana	8	7.81061	2.45663	13.1646	*	11.763
ITI2	Umbria	8	12.1738	6.29928	18.0483	*	18.334
ITI3	Marche	8	10.5859	3.75375	17.4181	*	15.9427
ITI4	Lazio	8	6.03115	2.31591	9.74639		9.08305
NL1	NOORD-NEDERLAND	8	9.40818	0.334471	18.4819	*	14.1689
NL2	OOST-NEDERLAND	8	10.9509	4.05826	17.8436	*	16.4923
NL3	WEST-NEDERLAND	8	5.90213	3.99896	7.80531		8.88876
NL4	ZUID-NEDERLAND	8	7.49357	4.43717	10.55		11.2855
SE11	Stockholm	8	7.94812	5.00439	10.8918		11.9701
SE12	Östra Mellansverige	8	7.97429	5.19927	10.7493		12.0095
SE21	Småland med öarna	8	8.25032	4.46481	12.0358		12.4252
SE22	Sydsverige	8	5.64749	2.95294	8.34205		8.50526
SE23	Västsverige	8	8.42412	5.11563	11.7326		12.6869
SE31	Norra Mellansverige	8	18.9359	8.15538	29.7164	*	28.5179
SE32	Mellersta Norrland	8	12.8433	1.59339	24.0932	*	19.3423
SE33	Övre Norrland	8	7.07519	3.09778	11.0526		10.6554
SI031	Pomurska	8	12.7711	7.02275	18.5195	*	19.2336
SI032	Podravska	8	10.638	7.00124	14.2747		16.0211
SI033	Koroška	8	20.3088	5.67841	34.9391	*	30.5855
SI034	Savinjska	8	12.0066	8.34779	15.6653		18.0822
SI035	Zasavska	8	13.0909	5.13267	21.0491	*	19.7152
SI036	Posavska	8	9.77417	4.3091	15.2393	*	14.7201
SI037	Jugovzhodna Slovenija	8	13.9105	6.88248	20.9385	*	20.9496
SI041	Osrednjeslovenska	8	14.55	10.6151	18.4849		21.9126
SI042	Gorenjska	8	12.1638	7.51263	16.815		18.319
SI043	Goriška	8	7.90996	3.51789	12.302		11.9126
SI044	Obalno-kraška	8	8.08142	2.54131	13.6215	*	12.1708

## Sheet: Supplementary file 5
Gini Coefficient - EU and countries
Region	Wave	Gini Coefficient	95% CI		*	Number of NUTS included
European 13	4	21.9107	18.9598	24.4465		132
European 13	5	19.2313	17.0504	21.1703		138
European 13	6	20.7667	18.1338	23.0824		137
European 13	7	21.3316	18.6476	23.8121		135
European 13	8	22.4768	19.41	25.2392		121
AT	4	13.3899	5.53918	15.8749		9
AT	5	11.9975	5.56577	15.3618		9
AT	6	14.7561	5.85172	20.2863		9
AT	7	12.3373	3.84363	18.3616	*	9
AT	8	24.0332	7.33298	35.5919	*	8
BE	4	13.6971	8.02032	15.7445		11
BE	5	13.6687	8.07021	17.3204		11
BE	6	14.1346	8.7496	16.1456		11
BE	7	8.0806	2.92421	11.5497	*	11
BE	8	13.7136	6.91774	17.6074		10
CH	4	21.1312	8.57161	27.9009		7
CH	5	16.3381	4.66917	21.6279	*	7
CH	6	24.8591	7.80189	31.6611		7
CH	7	23.5847	5.62709	29.2909	*	7
CH	8	30.07	7.87743	41.691	*	7
CZ	4	6.74598	1.99391	8.26561		8
CZ	5	9.29574	3.83669	11.9002		8
CZ	6	9.20717	4.38119	10.962		8
CZ	7	10.5743	4.02968	13.8785		8
CZ	8	18.8345	7.51307	24.4725		8
DE	4	23.3963	12.9436	29.6718		11
DE	5	15.7191	8.33142	22.3266		16
DE	6	13.6489	8.28179	16.8921		14
DE	7	13.6197	8.49069	17.3993		13
DE	8	18.1884	9.94797	22.5527		13
DK	4	11.5877	1.05413	15.9501	*	6
DK	5	8.51305	2.24286	10.5928		6
DK	6	6.93667	2.44845	8.67522		6
DK	7	7.33799	1.80839	9.97616	*	6
DK	8	10.6645	4.1178	13.1524		6
EE	4	8.63505	2.76757	10.4531		5
EE	5	6.32762	1.51145	7.76625	*	5
EE	6	7.92332	0.977092	10.7471	*	5
EE	7	14.5255	2.65302	17.4419	*	5
EE	8	13.6902	3.28138	16.6889		5
ES	4	15.3118	7.71974	20.9624		14
ES	5	16.2662	9.84131	19.827		14
ES	6	19.9499	12.5043	24.8063		14
ES	7	18.6349	12.1127	21.9257		13
ES	8	23.0157	8.88369	28.3284		7
FR	4	15.7105	11.1891	18.0618		21
FR	5	18.1288	11.9672	22.4889		21
FR	6	18.1114	12.1932	22.5085		21
FR	7	20.5496	14.658	23.8076		21
FR	8	15.9803	10.8698	18.9816		20
IT	4	22.5594	12.3097	28.5478		16
IT	5	17.969	11.9603	21.2971		17
IT	6	23.7554	13.8035	31.3761		18
IT	7	24.9444	14.3606	32.5252		18
IT	8	23.9417	11.722	31.4206		14
NL	4	7.47035	0.421138	10.339	*	4
NL	5	5.76951	0.082731	5.80765		4
NL	6	11.7013	1.41988	13.0865	*	4
NL	7	14.7239	2.0203	15.8717		4
NL	8	12.636	2.73788	14.9788		4
SE	4	7.6709	2.11176	10.4651	*	8
SE	5	6.85624	3.00257	8.78147		8
SE	6	11.105	4.31035	13.9251		8
SE	7	10.7947	4.53623	13.7679		8
SE	8	20.0333	4.95742	25.8162	*	8
SI	4	27.6304	13.6884	34.6477		12
SI	5	13.259	7.00871	16.5767		12
SI	6	7.43424	4.54095	8.30702		12
SI	7	15.8839	9.66953	18.7858		12
SI	8	14.2474	6.46774	19.3072		11
*Precision of the estimates was assessed using the relative width of the 95% confidence interval (CI), calculated as (upper limit − lower limit) divided by the absolute value of the estimate. Estimates were considered imprecise when the relative CI width was greater than or equal to 1.

## Sheet: Supplementary file 6
Concentration Index - NUTS Regions
Educational Level								Urbanization								Income
Country & Region	wave	Number of Participants included	Concentration Index	95% CI		*	p_value	Country & Region	wave	Number of Participants included	Concentration Index	95% CI		*	p_value	Country & Region	wave	Number of Participants included	Concentration Index	95% CI			p_value	Name of NUTS
EU13	4	49655	-0.00687203	-0.0080555	-0.00551432		<0.001	EU13	4	49655	0.000956366	-0.000249508	0.00210945	*	0.128	EU13	4	49655	-0.00439053	-0.00585929	-0.00301075		<0.001	European 13
EU 13	5	60507	-0.00686723	-0.00800547	-0.00576657		<0.001	EU 13	5	60507	0.00135377	0.000468427	0.00215038	*	<0.001	EU 13	5	60507	-0.00661536	-0.0078431	-0.00542505		<0.001	European 13
EU 13	6	57082	-0.00652204	-0.00768782	-0.00552085		<0.001	EU 13	6	57082	0.00157088	0.000550388	0.00243406	*	<0.001	EU 13	6	57082	-0.00742163	-0.00879334	-0.00613069		<0.001	European 13
EU 13	7	49588	-0.00744747	-0.00888929	-0.00629041		<0.001	EU 13	7	49588	0.00146281	0.000472325	0.00247832	*	0.008	EU 13	7	49588	-0.00788662	-0.00919766	-0.00663037		<0.001	European 13
EU 13	8	29621	-0.00586953	-0.00810131	-0.0040406		<0.001	EU 13	8	29621	0.000840448	-0.000569659	0.00224686	*	0.224	EU 13	8	29621	-0.006238	-0.00799518	-0.00462154		<0.001	European 13
AT	4	5028	-0.00382174	-0.00577364	-0.00218751		<0.001	AT	4	5028	0.00122258	-0.000722781	0.00286367	*	0.247333	AT	4	5028	-0.0033731	-0.00541352	-0.00134898	*	<0.001	Austria
AT	5	4187	-0.00350894	-0.00558491	-0.00134798	*	0.004	AT	5	4187	0.000357719	-0.00246883	0.00214825	*	0.918667	AT	5	4187	-0.00660174	-0.00912217	-0.00431511		<0.001	Austria
AT	6	3329	-0.0032454	-0.00552614	-0.00115835	*	0.004	AT	6	3329	0.00275551	0.000285797	0.00570041	*	0.032	AT	6	3329	-0.00609683	-0.00895337	-0.00299809		<0.001	Austria
AT	7	3142	-0.00379978	-0.00625848	-0.00145262	*	<0.001	AT	7	3142	0.00217023	-0.00036416	0.00567857	*	0.0786667	AT	7	3142	-0.00471968	-0.00822532	-0.00139551	*	<0.001	Austria
AT	8	1558	-0.00455726	-0.00979819	-0.000105936	*	0.044	AT	8	1558	0.00636301	-0.000606746	0.0123959	*	0.094	AT	8	1558	-0.000109312	-0.00520147	0.00646906	*	0.884	Austria
BE	4	5128	-0.00474436	-0.00645169	-0.00296179		<0.001	BE	4	5128	-0.000423071	-0.00124525	0.00276	*	0.500667	BE	4	5128	-0.00371342	-0.00580766	-0.00172457	*	<0.001	Belgium
BE	5	5497	-0.0054598	-0.00733868	-0.00356785		<0.001	BE	5	5497	-0.00250996	-0.00295047	0.00135146	*	0.442667	BE	5	5497	-0.00385353	-0.006096	-0.00184323	*	<0.001	Belgium
BE	6	5654	-0.00466657	-0.00655666	-0.00274008		<0.001	BE	6	5654	-0.00261867	-0.00181153	0.00222897	*	0.968	BE	6	5654	-0.00398963	-0.0060731	-0.00210483	*	<0.001	Belgium
BE	7	4799	-0.00453821	-0.00650899	-0.00252816		<0.001	BE	7	4799	-0.00171314	-0.00251217	0.0022461	*	0.997333	BE	7	4799	-0.00450879	-0.00725829	-0.00192718	*	<0.001	Belgium
BE	8	1983	-0.00472656	-0.0095216	0.00038061	*	0.064	BE	8	1983	-0.000709204	-0.00272437	0.00685834	*	0.457333	BE	8	1983	-0.00405757	-0.00994716	0.0014526	*	0.176	Belgium
CZ	4	5318	-0.00589478	-0.00875225	-0.00330227		<0.001	CZ	4	5318	-0.00128517	-0.00549951	0.000887528	*	0.152	CZ	4	5318	-0.00571301	-0.00911119	-0.00243395	*	<0.001	Czechia
CZ	5	5505	-0.0074512	-0.0108442	-0.00411023		<0.001	CZ	5	5505	8.0933e-05	-0.00581196	0.005398	*	0.818	CZ	5	5505	-0.0110032	-0.0160382	-0.00588155		<0.001	Czechia
CZ	6	4776	-0.0055795	-0.00937247	-0.00194629	*	<0.001	CZ	6	4776	0.00319614	-0.00567061	0.00822319	*	0.851333	CZ	6	4776	-0.00787971	-0.0146387	6.15516e-05	*	0.048	Czechia
CZ	7	4163	-0.00597454	-0.0100423	-0.00210448	*	0.004	CZ	7	4163	0.00199607	-0.0054092	0.0102615	*	0.683333	CZ	7	4163	-0.0167182	-0.0246124	-0.0094101		<0.001	Czechia
CZ	8	2700	-0.00460712	-0.0125711	0.00521675	*	0.26	CZ	8	2700	-0.00636044	-0.00713899	0.0187776	*	0.569333	CZ	8	2700	-0.0278169	-0.0410979	-0.0166395		<0.001	Czechia
DK	4	2207	-0.00475034	-0.00689041	-0.00281301		<0.001	DK	4	2207	-0.000436598	-0.00206125	0.00141705	*	0.778667	DK	4	2207	-0.00380024	-0.00628664	-0.0016467	*	<0.001	Denmark
DK	5	4035	-0.00401809	-0.00572211	-0.0025551		<0.001	DK	5	4035	-0.000835791	-0.00145266	0.00136605	*	0.96	DK	5	4035	-0.00471318	-0.00668808	-0.00292829		<0.001	Denmark
DK	6	3650	-0.00311105	-0.00480289	-0.00170421	*	<0.001	DK	6	3650	-0.000630798	-0.00116648	0.0015509	*	0.773333	DK	6	3650	-0.00362269	-0.00552681	-0.0019817		<0.001	Denmark
DK	7	3187	-0.00363645	-0.00528407	-0.00208568		<0.001	DK	7	3187	0.000879452	-0.00037923	0.00290909	*	0.138667	DK	7	3187	-0.0054654	-0.00753422	-0.00363446		<0.001	Denmark
DK	8	2157	-0.00490956	-0.00760273	-0.00277581		<0.001	DK	8	2157	-8.38258e-05	-0.000864144	0.00360009	*	0.268667	DK	8	2157	-0.00462621	-0.00757889	-0.00184778	*	<0.001	Denmark
EE	4	6692	-0.0017294	-0.00293325	-0.000458229	*	0.008	EE	4	6692	0.000478153	-0.000779567	0.00206697	*	0.392	EE	4	6692	-0.002266	-0.00396483	-0.000675468	*	0.004	Estonia
EE	5	5663	-0.000942889	-0.00245295	0.000726382	*	0.224	EE	5	5663	0.000665112	-0.00112478	0.00231383	*	0.511333	EE	5	5663	-0.00212339	-0.0040167	-0.000431882	*	0.012	Estonia
EE	6	5528	-0.00244795	-0.00404295	-0.000682671	*	0.012	EE	6	5528	0.00123439	0.00032662	0.00428454	*	0.0273333	EE	6	5528	-0.00495833	-0.00734843	-0.002897		<0.001	Estonia
EE	7	4985	-0.00257025	-0.00436419	-0.000806493	*	0.004	EE	7	4985	0.000114015	-0.000382852	0.00364607	*	0.112667	EE	7	4985	-0.00742598	-0.00995605	-0.00513879		<0.001	Estonia
EE	8	2998	-0.00379679	-0.00674323	-0.00128657	*	0.004	EE	8	2998	2.51634e-05	-0.00232375	0.00389707		0.581333	EE	8	2998	-0.00739004	-0.0112074	-0.00399341		<0.001	Estonia
FR	4	5528	-0.00666713	-0.00873275	-0.00471426		<0.001	FR	4	5528	0.00177226	-0.000197527	0.00363466	*	0.0766667	FR	4	5528	-0.00356232	-0.00543009	-0.00172608	*	<0.001	France
FR	5	4399	-0.00710641	-0.00936434	-0.00471161		<0.001	FR	5	4399	0.00187861	0.000233979	0.00443791	*	0.034	FR	5	4399	-0.00523289	-0.00737835	-0.00306845		<0.001	France
FR	6	3849	-0.0074284	-0.00999153	-0.00544869		<0.001	FR	6	3849	-9.4094e-05	-0.00121221	0.00329644	*	0.358	FR	6	3849	-0.00686734	-0.00937769	-0.00442534		<0.001	France
FR	7	3253	-0.00616031	-0.00860269	-0.0041195		<0.001	FR	7	3253	-9.24623e-06	-0.0010728	0.00335453		0.312667	FR	7	3253	-0.00414362	-0.00614031	-0.00185686	*	<0.001	France
FR	8	2459	-0.00522548	-0.00825635	-0.00253564	*	<0.001	FR	8	2459	0.000497143	-0.00179704	0.00454453	*	0.472667	FR	8	2459	-0.00467931	-0.00823663	-0.00150624	*	<0.001	France
DE	4	1606	-0.00488422	-0.00960687	-0.000767498	*	0.02	DE	4	1606	0.00355396	-0.00301762	0.00779969	*	0.416667	DE	4	1606	-0.00610527	-0.0123508	-0.000365415	*	0.036	Germany
DE	5	5551	-0.00392758	-0.00598556	-0.00189792	*	<0.001	DE	5	5551	0.00364548	7.11799e-05	0.00488634	*	0.0433333	DE	5	5551	-0.0077134	-0.0109549	-0.00487753		<0.001	Germany
DE	6	4335	-0.00406152	-0.00672493	-0.00132363	*	<0.001	DE	6	4335	0.00485753	0.000680039	0.00659946	*	0.012	DE	6	4335	-0.00989483	-0.0139136	-0.00659488		<0.001	Germany
DE	7	3748	-0.00400649	-0.00670016	-0.00143979	*	<0.001	DE	7	3748	0.00494062	0.000354951	0.00672801	*	0.0286667	DE	7	3748	-0.00919984	-0.0135524	-0.00601413		<0.001	Germany
DE	8	2865	-0.00394256	-0.00779723	-0.000688974	*	0.024	DE	8	2865	0.00387834	-0.00142257	0.00684986	*	0.176	DE	8	2865	-0.00945057	-0.014779	-0.00513472	*	<0.001	Germany
IT	4	3496	-0.0105772	-0.014271	-0.00744267		<0.001	IT	4	3496	-0.000710135	-0.00531318	0.00129772	*	0.254667	IT	4	3496	-0.00666374	-0.0109235	-0.00300735	*	<0.001	Italy
IT	5	4643	-0.00677201	-0.00936504	-0.00458267		<0.001	IT	5	4643	-0.00097203	-0.00346921	0.00149182	*	0.450667	IT	5	4643	-0.00544861	-0.00829152	-0.00283664	*	<0.001	Italy
IT	6	5188	-0.00685877	-0.00929512	-0.00497076		<0.001	IT	6	5188	-0.00137693	-0.00365867	0.000508725	*	0.18	IT	6	5188	-0.0063244	-0.00884779	-0.0040078		<0.001	Italy
IT	7	4486	-0.00914071	-0.0121601	-0.00647198		<0.001	IT	7	4486	-0.00155729	-0.00453019	0.000888118	*	0.19	IT	7	4486	-0.00773825	-0.0117619	-0.0046898		<0.001	Italy
IT	8	2155	-0.00918198	-0.0140959	-0.00568001		<0.001	IT	8	2155	-0.00164729	-0.00683934	0.00187117	*	0.252	IT	8	2155	-0.00927294	-0.0150826	-0.00458873	*	<0.001	Italy
NL	4	2730	-0.00482145	-0.0076254	-0.00247547	*	<0.001	NL	4	2730	-0.00113287	-0.0043861	0.000882867	*	0.199333	NL	4	2730	-0.00847867	-0.0124606	-0.00530117		<0.001	Netherlands
NL	5	4105	-0.00523789	-0.00749434	-0.00335724		<0.001	NL	5	4105	-0.000281961	-0.00211543	0.00265147	*	0.784667	NL	5	4105	-0.00492511	-0.00829825	-0.00226712	*	<0.001	Netherlands
NL	6	4441	-0.00134544	-0.00404042	0.00115331	*	0.332	NL	6	4441	-0.000937424	-0.00431523	0.00231249	*	0.568	NL	6	4441	-0.00491391	-0.00951949	-0.00139095	*	0.012	Netherlands
NL	7	4036	-0.00141163	-0.003952	0.00073311	*	0.252	NL	7	4036	-0.00141275	-0.00339961	0.00261717	*	0.751333	NL	7	4036	-0.00482446	-0.0105225	-0.00149655	*	0.004	Netherlands
NL	8	1923	-0.0018719	-0.00524239	0.000159109	*	0.092	NL	8	1923	-0.000325409	-0.00481026	0.00388059	*	0.840667	NL	8	1923	-0.0078916	-0.0164943	-0.0023833	*	<0.001	Netherlands
SI	4	2681	-0.00162296	-0.00412346	0.000390866	*	0.12	SI	4	2681	-0.0029111	-0.00674544	0.00423038	*	0.487333	SI	4	2681	0.00179739	-0.00263067	0.00834161	*	0.496	Slovenia
SI	5	2909	0.00149259	-0.00229914	0.00610336	*	0.444	SI	5	2909	0.000470513	-0.00470445	0.00338953	*	0.694	SI	5	2909	-0.0018691	-0.00620797	0.00243557	*	0.316	Slovenia
SI	6	4172	-0.00322655	-0.00609313	-0.000508936	*	0.012	SI	6	4172	0.000966162	-0.00291189	0.0029887	*	0.954667	SI	6	4172	-0.00119085	-0.00457424	0.00187523	*	0.396	Slovenia
SI	7	3631	-0.00353754	-0.00613989	-0.000228357	*	0.036	SI	7	3631	-0.000865765	-0.00650585	0.000302148	*	0.078	SI	7	3631	-0.0044024	-0.00823978	-0.000874303	*	0.016	Slovenia
SI	8	2485	-0.00393382	-0.00889055	0.00103835	*	0.12	SI	8	2485	0.00196972	-0.00587189	0.0058987	*	0.781333	SI	8	2485	-0.00749975	-0.0143987	-0.00242354	*	<0.001	Slovenia
ES	4	3635	-0.0112109	-0.0151954	-0.00772977		<0.001	ES	4	3635	-0.00028758	-0.00310502	0.0045776	*	0.706	ES	4	3635	-0.00292976	-0.00698724	0.00107533	*	0.184	Spain
ES	5	6541	-0.0152872	-0.0208301	-0.0109356		<0.001	ES	5	6541	-0.000131092	-0.00506355	0.00534717	*	0.95	ES	5	6541	-0.0114739	-0.0158853	-0.00636201		<0.001	Spain
ES	6	5542	-0.0125292	-0.017978	-0.00727283		<0.001	ES	6	5542	-0.00272121	-0.00680921	0.00640348	*	0.939333	ES	6	5542	-0.0108493	-0.0165726	-0.00521202	*	<0.001	Spain
ES	7	4631	-0.0181965	-0.0242498	-0.0122138		<0.001	ES	7	4631	-0.00498597	-0.0124936	0.00324718	*	0.264	ES	7	4631	-0.013537	-0.0205227	-0.00587695	*	<0.001	Spain
ES	8	2107	-0.0111651	-0.0236604	-0.00394952	*	<0.001	ES	8	2107	-0.000855423	-0.0103015	0.00717375	*	0.676	ES	8	2107	-0.0022713	-0.00929176	0.00781051	*	0.624	Spain
SE	4	1957	-0.00375281	-0.00615793	-0.00179772	*	<0.001	SE	4	1957	0.00104369	-0.000990997	0.00333162	*	0.307333	SE	4	1957	-0.00436126	-0.00776453	-0.00165019	*	<0.001	Sweden
SE	5	4491	-0.00418171	-0.00586752	-0.00246341		<0.001	SE	5	4491	-0.00119705	-0.00250355	0.000936318	*	0.356	SE	5	4491	-0.00336138	-0.00514505	-0.00140127	*	<0.001	Sweden
SE	6	3852	-0.00367169	-0.00574228	-0.00177265	*	<0.001	SE	6	3852	-0.00071046	-0.0026202	0.00176916	*	0.726	SE	6	3852	-0.00386741	-0.00628955	-0.00173464	*	<0.001	Sweden
SE	7	3162	-0.00401244	-0.0066025	-0.00136176	*	0.008	SE	7	3162	0.00101921	-0.00250331	0.00351513	*	0.767333	SE	7	3162	-0.00607496	-0.00953348	-0.00313729	*	<0.001	Sweden
SE	8	2346	-0.00481855	-0.00752591	-0.00226405	*	<0.001	SE	8	2346	0.00252357	-0.00124494	0.00598674	*	0.204	SE	8	2346	-0.00770549	-0.0120905	-0.00341283	*	<0.001	Sweden
CH	4	3649	-0.00098899	-0.00210052	-0.000110405	*	0.036	CH	4	3649	0.000174469	-0.000447307	0.00184109	*	0.249333	CH	4	3649	-0.00065967	-0.00182449	0.000401426	*	0.292	Switzerland
CH	5	2981	-5.79057e-05	-0.00115931	0.00106167	*	0.884	CH	5	2981	-0.000212558	-0.000647546	0.00180124	*	0.364	CH	5	2981	-0.00178435	-0.00316486	-0.000486828	*	0.012	Switzerland
CH	6	2766	-0.00144357	-0.00280572	-0.000268823	*	0.012	CH	6	2766	-0.000194337	-0.000591579	0.0022627	*	0.280667	CH	6	2766	-0.00247114	-0.00413877	-0.00105617	*	<0.001	Switzerland
CH	7	2365	-0.00143347	-0.00299441	-5.65912e-05	*	0.04	CH	7	2365	-0.00127036	-0.0017252	0.0013815	*	0.844667	CH	7	2365	-0.000977766	-0.00238499	0.000299901	*	0.152	Switzerland
CH	8	1885	-0.00261005	-0.00543003	-0.000804155	*	<0.001	CH	8	1885	-0.0008654	-0.00212992	0.00356383	*	0.464	CH	8	1885	-0.00258411	-0.00554064	-0.000180647	*	0.036	Switzerland
AT11	4	310	-0.00423955	-0.0138466	0.00175989	*	0.16	AT11	4	310	-0.000393406	-0.00395411	0.00333598	*	0.828	AT11	4	310	-0.00970864	-0.0209674	-0.00146812	*	0.016	Burgenland (AT)
AT11	5	306	-0.00418972	-0.0121192	0.00187769	*	0.172	AT11	5	306	0.00169619	-0.00178042	0.00648047	*	0.4	AT11	5	306	-0.00982348	-0.0210427	-0.00165842	*	0.004	Burgenland (AT)
AT11	6	196	-0.00180324	-0.0079941	0.00232072	*	0.396	AT11	6	196	0.00223312	-0.000819338	0.00877457	*	0.256	AT11	6	196	-0.00537281	-0.0141904	0.000257095	*	0.064	Burgenland (AT)
AT11	7	226	-0.00506057	-0.015284	0.00477449	*	0.3	AT11	7	226	0.00474426	-0.00214819	0.0169512	*	0.236	AT11	7	226	-0.01712	-0.0328781	-0.00494051	*	0.004	Burgenland (AT)
AT11	8	108	-0.00153387	-0.00578071	-0.000122721	*	0.028	AT11	8	108	-0.000317374	-0.0019412	0.0010226	*	0.58	AT11	8	108	-0.00107057	-0.00483903	0.00060666	*	0.192	Burgenland (AT)
AT12	4	891	-0.00592051	-0.0108386	-0.00205593	*	<0.001	AT12	4	891	-0.00016802	-0.00432605	0.00398812	*	0.936	AT12	4	891	-0.00432297	-0.0100577	0.000360145	*	0.084	Niederösterreich
AT12	5	773	-0.00375697	-0.00813585	0.000282886	*	0.072	AT12	5	773	-6.48005e-05	-0.00463819	0.00440551	*	0.984	AT12	5	773	-0.00428945	-0.0103147	0.000354679	*	0.068	Niederösterreich
AT12	6	597	-0.00673461	-0.0132683	-0.00135394	*	0.016	AT12	6	597	0.000822482	-0.00547015	0.00748188	*	0.768	AT12	6	597	-0.00489056	-0.0139907	0.00224878	*	0.22	Niederösterreich
AT12	7	568	-0.00240461	-0.00726562	0.00217774	*	0.248	AT12	7	568	0.004254	-5.25211e-05	0.0100082	*	0.052	AT12	7	568	0.00289354	-0.00259977	0.00940902	*	0.292	Niederösterreich
AT12	8	359	-0.00857615	-0.0166665	-0.00221081	*	<0.001	AT12	8	359	0.00171816	-0.00540288	0.00821487	*	0.64	AT12	8	359	0.00013683	-0.00761455	0.0108895	*	0.964	Niederösterreich
AT13	4	1168	-0.00461343	-0.00979336	-8.38205e-05	*	0.044	AT13	4	1168	0.000433431	-0.000477754	0.00142391	*	0.372	AT13	4	1168	-0.00599638	-0.0127676	-0.000712304	*	0.016	Wien
AT13	5	1035	-0.0024144	-0.00709854	0.00207809	*	0.256	AT13	5	1035	-0.00114514	-0.00400824	0.000737183	*	0.284	AT13	5	1035	-0.0057017	-0.0119168	-0.000399852	*	0.036	Wien
AT13	6	819	-0.00339883	-0.00932386	0.00289091	*	0.264	AT13	6	819	0.000604902	-0.00421379	0.00366757	*	0.736	AT13	6	819	-0.00992914	-0.0200598	-0.001667	*	0.008	Wien
AT13	7	751	-0.00586738	-0.0163787	0.00173149	*	0.172	AT13	7	751	-0.00461915	-0.0184993	0.00277613	*	0.272	AT13	7	751	-0.0108178	-0.0249393	0.00163253	*	0.1	Wien
AT13	8	435	-0.012871	-0.0533829	0.0122644	*	0.336	AT13	8	435	0.00221308	-0.00127669	0.0108007	*	0.332	AT13	8	435	0.0151357	-0.00600553	0.0634497	*	0.288	Wien
AT21	4	337	-0.0003484	-0.0038652	0.00362363	*	0.82	AT21	4	337	0.00177441	-0.000879057	0.00571287	*	0.216	AT21	4	337	-0.000722737	-0.00509775	0.00319735	*	0.708	Kärnten
AT21	5	224	0.00291651	-0.000809273	0.00896736	*	0.136	AT21	5	224	0.00165567	-0.00290613	0.00642475	*	0.492	AT21	5	224	-0.0036925	-0.0139571	0.00228129	*	0.268	Kärnten
AT21	6	206	0.000519418	-0.00122216	0.00318601	*	0.568	AT21	6	206	0.000577261	-0.00206079	0.00438324	*	0.656	AT21	6	206	-0.00112676	-0.0071814	0.0021727	*	0.576	Kärnten
AT21	7	194	0.00112608	-0.00157128	0.00495481	*	0.504	AT21	7	194	0.00250725	-0.000618095	0.00972756	*	0.152	AT21	7	194	-0.00307676	-0.0149041	0.000524607	*	0.148	Kärnten
AT21	8	83	-0.000304213	-0.00221226	-5.18861e-06	*	0.02	AT21	8	83	0.000255339	-0.00151965	0.00258891	*	0.84	AT21	8	83	-0.000355075	-0.00342683	0.00155159	*	0.644	Kärnten
AT22	4	870	-0.00655527	-0.0127511	-0.00174187	*	0.008	AT22	4	870	-0.000208687	-0.0043466	0.00442831	*	0.88	AT22	4	870	-0.00048581	-0.00505881	0.00366954	*	0.908	Steiermark
AT22	5	747	-0.00364397	-0.00863243	0.00163552	*	0.128	AT22	5	747	-0.0019786	-0.00616404	0.00177011	*	0.324	AT22	5	747	-0.00452395	-0.0106959	0.000545557	*	0.084	Steiermark
AT22	6	565	-0.00425644	-0.012563	0.00381091	*	0.22	AT22	6	565	-0.00260024	-0.0103226	0.00320964	*	0.432	AT22	6	565	0.000830107	-0.00594164	0.00837423	*	0.816	Steiermark
AT22	7	556	-0.00669123	-0.0126824	-0.0021088	*	<0.001	AT22	7	556	-0.00111528	-0.00700408	0.00401199	*	0.64	AT22	7	556	0.0018747	-0.00529813	0.00963508	*	0.588	Steiermark
AT22	8	153	-0.0047842	-0.0208262	0.0173971	*	0.504	AT22	8	153	0.00170347	-0.0160461	0.0256732	*	0.864	AT22	8	153	0.00194779	-0.0143418	0.0326992	*	0.88	Steiermark
AT31	4	825	-0.00293878	-0.00677343	0.000500813	*	0.088	AT31	4	825	0.00062871	-0.00369417	0.00482095	*	0.656	AT31	4	825	6.79746e-05	-0.00455546	0.00544142	*	0.952	Oberösterreich
AT31	5	537	-0.00530787	-0.0133749	0.00113794	*	0.092	AT31	5	537	-0.00431704	-0.0137682	0.00368165	*	0.26	AT31	5	537	-0.010628	-0.0215845	-0.00101209	*	0.032	Oberösterreich
AT31	6	498	-0.00638019	-0.0135825	-7.70943e-05	*	0.044	AT31	6	498	0.00385174	-0.00309204	0.0122608	*	0.256	AT31	6	498	-0.00868866	-0.0184346	-0.00102456	*	0.02	Oberösterreich
AT31	7	417	-0.00372381	-0.0102401	0.000867499	*	0.108	AT31	7	417	-0.001394	-0.00705725	0.00459336	*	0.612	AT31	7	417	-0.00298827	-0.0109014	0.00356015	*	0.352	Oberösterreich
AT31	8	203	-0.00127047	-0.00988016	0.00810933	*	0.72	AT31	8	203	0.00455474	-0.00422224	0.0139898	*	0.296	AT31	8	203	6.50216e-05	-0.0103076	0.0103282	*	0.992	Oberösterreich
AT32	4	175	-0.00540392	-0.0166047	0.000357296	*	0.068	AT32	4	175	0.00350891	-0.000925938	0.0129225	*	0.116	AT32	4	175	-0.00791778	-0.0207327	-0.000409499	*	0.028	Salzburg
AT32	5	164	-0.00959514	-0.0243943	-0.00140936	*	0.012	AT32	5	164	0.00341563	-0.00323305	0.0143587	*	0.364	AT32	5	164	-0.00903705	-0.0229304	-0.0014789	*	0.012	Salzburg
AT32	6	138	-0.010532	-0.0263202	-0.00216917	*	<0.001	AT32	6	138	0.00380811	-0.00133092	0.0165447	*	0.176	AT32	6	138	-0.0104266	-0.0304937	-0.00155135	*	0	Salzburg
AT32	7	142	-0.0114689	-0.0278806	-0.0022171	*	0.004	AT32	7	142	0.00569439	-0.00171696	0.0225412	*	0.184	AT32	7	142	-0.00635028	-0.019008	0.00247277	*	0.136	Salzburg
AT32	8	98	-0.00449442	-0.0197656	0.00597033	*	0.336	AT32	8	98	0.00645123	-0.00425692	0.0222358	*	0.224	AT32	8	98	-0.0180821	-0.0506579	-0.00226021	*	0.008	Salzburg
AT33	4	255	-0.00411814	-0.0135989	-9.85013e-05	*	0.04	AT33	4	255	-0.00132184	-0.00710344	0.00234632	*	0.552	AT33	4	255	-0.00490243	-0.0136222	-0.000623316	*	0.004	Tirol
AT33	5	216	-0.00547397	-0.0233119	0.000514702	*	0.096	AT33	5	216	0.000573879	-0.00668724	0.00615216	*	0.796	AT33	5	216	-0.00472722	-0.0150346	0.000181996	*	0.064	Tirol
AT33	6	167	-0.00116092	-0.009333	0.00653174	*	0.7	AT33	6	167	0.00796143	-0.000207807	0.0201929	*	0.06	AT33	6	167	-0.00697883	-0.0201177	0.00292165	*	0.164	Tirol
AT33	7	153	-0.00488501	-0.0198522	0.00249276	*	0.236	AT33	7	153	0.00804695	-0.00325243	0.0210078	*	0.172	AT33	7	153	-0.00994724	-0.0581104	0.0054762	*	0.368	Tirol
AT33	8	73	-0.0243834	-0.0902315	-0.000344488	*	0.036	AT33	8	73	0.000145289	-0.0453258	0.0193652	*	0.948	AT33	8	73	0.00138185	-0.0246975	0.0242497	*	0.924	Tirol
AT34	4	189	-0.000180267	-0.00320542	0.00299946	*	0.88	AT34	4	189	0.00125151	-0.00282801	0.00726823	*	0.556	AT34	4	189	0.00298382	-0.000269535	0.0102319	*	0.092	Vorarlberg
AT34	5	173	0.00132215	-0.0044295	0.00759616	*	0.668	AT34	5	173	-0.00110199	-0.0113482	0.00743158	*	0.732	AT34	5	173	-0.000355074	-0.0121647	0.0082956	*	0.964	Vorarlberg
AT34	6	132	0.00287477	-0.0021924	0.0127472	*	0.336	AT34	6	132	0.00537736	-0.000854771	0.0182634	*	0.12	AT34	6	132	-0.00668007	-0.0200246	-3.13816e-05	*	0.048	Vorarlberg
AT34	7	124	-0.00154905	-0.0090893	0.00418204	*	0.56	AT34	7	124	0.0063994	-0.000463286	0.0226792	*	0.06	AT34	7	124	-0.0083855	-0.0309026	0.000725781	*	0.08	Vorarlberg
AT34	8	43						AT34	8	43						AT34	8	43						Vorarlberg
BE10	4	275	-0.00203822	-0.0107049	0.00261025	*	0.504	BE10	4	275	0.000843911	0.000136338	0.00273523	*	0	BE10	4	275	7.55965e-06	-0.00631813	0.015012		0.964	Région de Bruxelles-Capitale / Brussels Hoofdstedelijk Gewest
BE10	5	555	-0.00602396	-0.0119659	-0.00208145	*	<0.001	BE10	5	555	0.000589319	0.000236515	0.00119081	*	0	BE10	5	555	-0.00467856	-0.0106181	-0.000205626	*	0.044	Région de Bruxelles-Capitale / Brussels Hoofdstedelijk Gewest
BE10	6	528	-0.0138281	-0.0414365	-0.00260612	*	<0.001	BE10	6	528	0.000963635	0.000226109	0.00270593	*	0	BE10	6	528	-0.00277081	-0.0136448	0.00331739	*	0.404	Région de Bruxelles-Capitale / Brussels Hoofdstedelijk Gewest
BE10	7	368	-0.00915021	-0.0193848	-0.00115786	*	0.02	BE10	7	368	0.00134956	0.000530966	0.00272322	*	0	BE10	7	368	-0.00596969	-0.0163311	0.00222029	*	0.136	Région de Bruxelles-Capitale / Brussels Hoofdstedelijk Gewest
BE10	8	63	-0.0215521	-0.0787405	0.00856595	*	0.18	BE10	8	63	0.00117367	0	0.00671271	*	0.604	BE10	8	63	-0.00400073	-0.0506898	0.0373221	*	0.916	Région de Bruxelles-Capitale / Brussels Hoofdstedelijk Gewest
BE21	4	1021	-0.00262828	-0.00647807	0.000249335	*	0.068	BE21	4	1021	-5.61585e-05	-0.00160319	0.00124691	*	0.976	BE21	4	1021	-0.00193732	-0.00486776	0.00134736	*	0.248	Prov. Antwerpen
BE21	5	1038	-0.00204778	-0.00452233	0.000274715	*	0.104	BE21	5	1038	0.000501953	-0.000822821	0.0016382	*	0.412	BE21	5	1038	-0.00239694	-0.00537953	0.000259832	*	0.076	Prov. Antwerpen
BE21	6	1084	-0.000987777	-0.00296074	0.000744622	*	0.268	BE21	6	1084	-2.57704e-05	-0.00106033	0.000956065		0.94	BE21	6	1084	-0.00270902	-0.0051771	-0.000660868	*	0.008	Prov. Antwerpen
BE21	7	974	-0.00240106	-0.00574534	-8.15247e-05	*	0.036	BE21	7	974	5.51521e-05	-0.00199168	0.00234748	*	0.984	BE21	7	974	-0.00280492	-0.00658635	0.0012611	*	0.132	Prov. Antwerpen
BE21	8	446	-0.00323902	-0.00735902	-0.000162906	*	0.028	BE21	8	446	0.000811153	0.00031115	0.00168566	*	0	BE21	8	446	-0.00422241	-0.0101277	-0.000329185	*	0.024	Prov. Antwerpen
BE22	4	281	0.000388061	-0.0043877	0.00482801	*	0.908	BE22	4	281	-0.00191827	-0.0127259	0.00255892	*	0.62	BE22	4	281	-0.00274829	-0.00919212	0.00509495	*	0.424	Prov. Limburg (BE)
BE22	5	298	0.000773147	-0.00351925	0.00666501	*	0.74	BE22	5	298	0.000813456	-0.00271725	0.00567798	*	0.704	BE22	5	298	0.000937627	-0.00561474	0.0100675	*	0.74	Prov. Limburg (BE)
BE22	6	316	0.000556509	-0.00297219	0.00408241	*	0.74	BE22	6	316	0.00126221	0.000406758	0.00315052	*	0	BE22	6	316	0.00176561	-0.00258035	0.00939376	*	0.468	Prov. Limburg (BE)
BE22	7	252	0.00134127	-0.00365973	0.00832185	*	0.604	BE22	7	252	0.000662138	-0.00567019	0.0102313	*	0.832	BE22	7	252	-0.000188501	-0.00892272	0.0138651	*	0.888	Prov. Limburg (BE)
BE22	8	115	-0.00338839	-0.0136249	0.00274102	*	0.3	BE22	8	115	0.00224235	-0.00149408	0.0136664	*	0.248	BE22	8	115	-0.00356793	-0.0186446	0.0104731	*	0.516	Prov. Limburg (BE)
BE23	4	419	-0.00545015	-0.0137367	-0.000292345	*	0.04	BE23	4	419	-0.000156673	-0.00284785	0.00179594	*	0.996	BE23	4	419	-0.00540776	-0.0128147	0.000237308	*	0.052	Prov. Oost-Vlaanderen
BE23	5	502	-0.00575361	-0.0129813	-0.000281369	*	0.04	BE23	5	502	-0.00266585	-0.00710677	0.000681994	*	0.104	BE23	5	502	-0.00176666	-0.00820603	0.00400615	*	0.592	Prov. Oost-Vlaanderen
BE23	6	554	-0.00512274	-0.0116164	0.000685725	*	0.068	BE23	6	554	-0.00064555	-0.00366167	0.00149449	*	0.636	BE23	6	554	-0.006938	-0.0140594	-0.0014793	*	0.02	Prov. Oost-Vlaanderen
BE23	7	492	-0.00568374	-0.0131689	-0.00117708	*	0.008	BE23	7	492	0.00281743	-0.00107327	0.00732936	*	0.14	BE23	7	492	-0.00578319	-0.0116695	-0.000729474	*	0.028	Prov. Oost-Vlaanderen
BE23	8	248	-0.00697213	-0.0282079	0.00449102	*	0.296	BE23	8	248	0.00248932	0.000138466	0.00739212	*	0.012	BE23	8	248	-0.00528803	-0.0188975	0.00570703	*	0.268	Prov. Oost-Vlaanderen
BE24	4	371	-0.0075132	-0.0148301	-0.00190183	*	0.008	BE24	4	371	0.00263602	-0.000274648	0.00601192	*	0.068	BE24	4	371	-0.00600889	-0.0141262	0.000642024	*	0.064	Prov. Vlaams-Brabant
BE24	5	390	-0.00710073	-0.0201105	0.00132785	*	0.088	BE24	5	390	-0.00686453	-0.0269701	0.00224613	*	0.264	BE24	5	390	0.00051709	-0.0090582	0.0200067	*	0.996	Prov. Vlaams-Brabant
BE24	6	420	-0.00680143	-0.0130721	-0.000575222	*	0.032	BE24	6	420	0.000189787	-0.00337372	0.0034556	*	0.824	BE24	6	420	-0.000645108	-0.00608772	0.0080594	*	0.828	Prov. Vlaams-Brabant
BE24	7	406	-0.00621967	-0.01598	0.00202483	*	0.128	BE24	7	406	-0.00496474	-0.0197405	0.00161605	*	0.28	BE24	7	406	-0.00111771	-0.00869992	0.0167298	*	0.708	Prov. Vlaams-Brabant
BE24	8	190	0.00402438	-0.00928222	0.0411801	*	0.808	BE24	8	190	0.00541102	8.04426e-05	0.021423	*	0.036	BE24	8	190	-0.000656529	-0.0154258	0.0490492	*	0.916	Prov. Vlaams-Brabant
BE25	4	552	-0.0096074	-0.0178087	-0.0025118	*	0.012	BE25	4	552	-0.00162512	-0.00765924	0.00373846	*	0.492	BE25	4	552	-0.0073152	-0.0207935	0.000964325	*	0.104	Prov. West-Vlaanderen
BE25	5	500	-0.00803976	-0.0162671	-0.00139621	*	0.016	BE25	5	500	0.00159167	-0.0028634	0.00713105	*	0.472	BE25	5	500	-0.00859991	-0.0238145	-0.000100743	*	0.044	Prov. West-Vlaanderen
BE25	6	550	-0.00807991	-0.0151373	-0.00275165	*	<0.001	BE25	6	550	-0.000840111	-0.00481665	0.00288088	*	0.704	BE25	6	550	-0.0103266	-0.0223744	-0.001954	*	0.008	Prov. West-Vlaanderen
BE25	7	465	-0.00889109	-0.016599	-0.00285414	*	<0.001	BE25	7	465	-0.000292596	-0.00620814	0.00638664	*	0.856	BE25	7	465	-0.00724332	-0.0210387	0.00130394	*	0.128	Prov. West-Vlaanderen
BE25	8	278	-0.00782774	-0.0189052	0.000402074	*	0.068	BE25	8	278	0.0044698	-0.000447291	0.0138831	*	0.072	BE25	8	278	-0.00528712	-0.0251564	0.00988327	*	0.52	Prov. West-Vlaanderen
BE31	4	320	-0.00210472	-0.00661599	0.000552485	*	0.14	BE31	4	320	0.000993211	-0.00209168	0.00462958	*	0.596	BE31	4	320	-0.00429381	-0.00979844	-0.000576801	*	0	Prov. Brabant Wallon
BE31	5	318	-0.00677718	-0.0185666	-0.000773049	*	0.028	BE31	5	318	-0.00221845	-0.00812783	0.00368101	*	0.444	BE31	5	318	-0.00401395	-0.0129418	0.00347727	*	0.26	Prov. Brabant Wallon
BE31	6	322	-0.00158946	-0.00876005	0.0043182	*	0.556	BE31	6	322	0.00339163	-0.00140367	0.0102128	*	0.156	BE31	6	322	-0.00295942	-0.00958895	0.0027958	*	0.328	Prov. Brabant Wallon
BE31	7	263	-0.00530416	-0.0173775	0.00299293	*	0.176	BE31	7	263	0.00069198	-0.00795568	0.00879238	*	0.904	BE31	7	263	-0.00151187	-0.0103859	0.00676598	*	0.72	Prov. Brabant Wallon
BE31	8	55	-0.00374449	-0.0276584	0.0223649	*	0.76	BE31	8	55	-0.0113134	-0.0649778	0.012422	*	0.324	BE31	8	55	0.0158261	-0.0115913	0.0634038	*	0.356	Prov. Brabant Wallon
BE32	4	694	-0.00648842	-0.014471	0.00110343	*	0.1	BE32	4	694	0.00845893	0.0020539	0.0164384	*	0.008	BE32	4	694	0.00107926	-0.00592329	0.00783082	*	0.796	Prov. Hainaut
BE32	5	634	-0.0124832	-0.0237262	-0.00482	*	<0.001	BE32	5	634	0.00502344	-0.00242268	0.0125426	*	0.164	BE32	5	634	-0.00888506	-0.0172784	-0.00151643	*	0.016	Prov. Hainaut
BE32	6	649	-0.00868377	-0.0178463	-0.00176986	*	0.004	BE32	6	649	0.0052013	-0.000763371	0.0129009	*	0.084	BE32	6	649	-0.00176736	-0.00897163	0.00529601	*	0.66	Prov. Hainaut
BE32	7	506	-0.00554227	-0.0133834	0.00138216	*	0.152	BE32	7	506	0.00274488	-0.00321231	0.0088488	*	0.356	BE32	7	506	-0.00433605	-0.0122375	0.00319528	*	0.236	Prov. Hainaut
BE32	8	113	-0.0103817	-0.0479695	0.0041829	*	0.34	BE32	8	113	0.00103772	-0.0192644	0.0275428	*	0.828	BE32	8	113	-0.0151298	-0.0636283	0.00188708	*	0.084	Prov. Hainaut
BE33	4	755	-0.00688414	-0.0148817	-0.000168831	*	0.036	BE33	4	755	0.00542248	-0.000219046	0.0117162	*	0.064	BE33	4	755	-0.0066977	-0.0151607	0.00020108	*	0.056	Prov. Liège
BE33	5	801	-0.00983754	-0.0191249	-0.00324419	*	0.008	BE33	5	801	0.000787564	-0.00601172	0.00703712	*	0.82	BE33	5	801	-0.0057392	-0.0130444	0.000923536	*	0.096	Prov. Liège
BE33	6	773	-0.00576194	-0.0143305	0.00252363	*	0.192	BE33	6	773	0.00373674	-0.00331097	0.0110749	*	0.256	BE33	6	773	-0.00971679	-0.0187247	-0.00241397	*	0.012	Prov. Liège
BE33	7	685	-0.00117431	-0.00861803	0.0074727	*	0.852	BE33	7	685	0.00188652	-0.00617086	0.00984464	*	0.656	BE33	7	685	-0.00703301	-0.0153646	0.00102358	*	0.072	Prov. Liège
BE33	8	362	-0.00640105	-0.0186702	0.00499518	*	0.276	BE33	8	362	-0.0021561	-0.0147634	0.00825057	*	0.74	BE33	8	362	-0.00227888	-0.0201738	0.0153971	*	0.788	Prov. Liège
BE34	4	148	0.00422744	-0.000302823	0.0153847	*	0.1	BE34	4	148	0.00337234	-0.00199577	0.0130093	*	0.248	BE34	4	148	-0.00284811	-0.0141355	0.00363404	*	0.408	Prov. Luxembourg (BE)
BE34	5	181	-0.000718635	-0.0055457	0.00374794	*	0.72	BE34	5	181	0.000845902	-0.00246471	0.00566491	*	0.688	BE34	5	181	-0.00116105	-0.00682025	0.00346223	*	0.564	Prov. Luxembourg (BE)
BE34	6	186	-0.00117185	-0.00916031	0.00553279	*	0.772	BE34	6	186	0.00487296	-0.00178846	0.0156446	*	0.128	BE34	6	186	0.0022449	-0.00587451	0.0107027	*	0.644	Prov. Luxembourg (BE)
BE34	7	156	0.00593097	-0.0063067	0.0239396	*	0.348	BE34	7	156	0.00481987	-0.00793826	0.0183558	*	0.392	BE34	7	156	-0.00351978	-0.0223546	0.0103459	*	0.6	Prov. Luxembourg (BE)
BE34	8	40						BE34	8	40						BE34	8	40						Prov. Luxembourg (BE)
BE35	4	279	-0.00860647	-0.021466	0.000496437	*	0.076	BE35	4	279	0.00210278	-0.00539507	0.0105728	*	0.636	BE35	4	279	-0.00102515	-0.0126439	0.00818256	*	0.836	Prov. Namur
BE35	5	275	-0.00711109	-0.0212909	0.00351124	*	0.196	BE35	5	275	0.00638995	-0.00495491	0.0210139	*	0.324	BE35	5	275	-0.00484233	-0.018203	0.0102893	*	0.436	Prov. Namur
BE35	6	268	-0.00900918	-0.0269689	0.00252799	*	0.172	BE35	6	268	-0.00118636	-0.0124075	0.0109932	*	0.872	BE35	6	268	-0.00723856	-0.0219152	0.00592159	*	0.22	Prov. Namur
BE35	7	229	-0.00354231	-0.0179086	0.00558903	*	0.452	BE35	7	229	0.00577889	-0.00251275	0.0178673	*	0.22	BE35	7	229	-0.00623367	-0.0231304	0.00356666	*	0.196	Prov. Namur
BE35	8	72	-0.0124731	-0.0492498	0.000959516	*	0.096	BE35	8	72	0.00969886	-0.00199211	0.0364737	*	0.14	BE35	8	72	-0.000935046	-0.0159803	0.0102354	*	0.852	Prov. Namur
CH01	4	696	5.78291e-05	-0.00335198	0.00365298	*	0.96	CH01	4	696	0.00256823	-0.000793232	0.00647635	*	0.132	CH01	4	696	-0.00547115	-0.0111944	-0.00186772	*	0.004	Région lémanique
CH01	5	547	-0.000545432	-0.00413312	0.00352736	*	0.756	CH01	5	547	0.00132439	-0.00149039	0.00537047	*	0.396	CH01	5	547	-0.00346245	-0.00936824	0.0014544	*	0.14	Région lémanique
CH01	6	515	-0.00462293	-0.0110005	-2.08016e-05	*	0.048	CH01	6	515	0.00280223	-0.00128473	0.00755149	*	0.208	CH01	6	515	-0.0095355	-0.0179579	-0.00239282	*	0	Région lémanique
CH01	7	450	-0.00485422	-0.0128242	0.00207525	*	0.16	CH01	7	450	0.00236707	-0.00278782	0.00961457	*	0.432	CH01	7	450	0.00111151	-0.00472413	0.00894628	*	0.628	Région lémanique
CH01	8	366	-0.00377009	-0.0107829	0.000540686	*	0.096	CH01	8	366	0.00246142	-0.00179937	0.00711377	*	0.284	CH01	8	366	-0.0021407	-0.00771721	0.0027481	*	0.296	Région lémanique
CH02	4	851	-0.00300503	-0.00616065	-0.000816506	*	0.004	CH02	4	851	-0.00104795	-0.00327513	0.000967129	*	0.356	CH02	4	851	-0.000954147	-0.00383339	0.00169057	*	0.424	Espace Mittelland
CH02	5	708	-0.000771787	-0.00362769	0.00184532	*	0.564	CH02	5	708	0.000607398	-0.00204948	0.00376197	*	0.624	CH02	5	708	-0.00375337	-0.00815222	-0.000935082	*	0.008	Espace Mittelland
CH02	6	678	-0.00213799	-0.00537494	0.000138107	*	0.064	CH02	6	678	-0.0014371	-0.00430078	0.000773531	*	0.212	CH02	6	678	-0.0032391	-0.0074764	-0.000447659	*	0.012	Espace Mittelland
CH02	7	584	-0.00126067	-0.00372476	0.00035215	*	0.128	CH02	7	584	-0.00130585	-0.00409135	0.000458195	*	0.132	CH02	7	584	-0.00099431	-0.00408953	0.00138751	*	0.472	Espace Mittelland
CH02	8	501	-0.00308443	-0.0112872	0.000244052	*	0.084	CH02	8	501	-0.00176294	-0.0113555	0.00163685	*	0.5	CH02	8	501	0.00212944	-0.00213881	0.0146604	*	0.508	Espace Mittelland
CH03	4	446	-0.000266725	-0.002728	0.00194211	*	0.704	CH03	4	446	0.000356705	-0.00135681	0.00237871	*	0.676	CH03	4	446	0.00107478	-0.000715204	0.00391575	*	0.26	Nordwestschweiz
CH03	5	377	0.000479361	-0.00108165	0.00297971	*	0.56	CH03	5	377	0.00199574	0.000336314	0.00514881	*	0.008	CH03	5	377	-0.000619771	-0.00417077	0.00142675	*	0.596	Nordwestschweiz
CH03	6	355	-0.000705984	-0.00379819	0.00270339	*	0.536	CH03	6	355	0.00112339	-0.0015388	0.00376259	*	0.352	CH03	6	355	-0.00234279	-0.00593513	-0.000191322	*	0.028	Nordwestschweiz
CH03	7	311	-0.0011085	-0.00417632	0.00314568	*	0.508	CH03	7	311	-0.0012314	-0.00563213	0.00093002	*	0.324	CH03	7	311	-0.00334613	-0.00970763	-0.000792667	*	0	Nordwestschweiz
CH03	8	230	-0.00136653	-0.00551179	0.00179626	*	0.316	CH03	8	230	0.000103919	-0.0034174	0.00370505	*	0.912	CH03	8	230	-0.00372257	-0.0121033	-0.000142617	*	0.036	Nordwestschweiz
CH04	4	598	-0.00161174	-0.00548846	0.00173519	*	0.368	CH04	4	598	0.00102362	-0.00192388	0.0041452	*	0.444	CH04	4	598	-0.000626023	-0.00519669	0.00282972	*	0.68	Zürich
CH04	5	486	-0.000355527	-0.00381451	0.00280392	*	0.872	CH04	5	486	-0.000211508	-0.0035143	0.00285979	*	0.856	CH04	5	486	0.000207938	-0.00446428	0.00424069	*	0.964	Zürich
CH04	6	435	-0.000118799	-0.00356018	0.00327315	*	0.94	CH04	6	435	0.00178187	-0.000511919	0.0051614	*	0.112	CH04	6	435	0.000571905	-0.00219276	0.00406586	*	0.74	Zürich
CH04	7	353	-0.000927484	-0.00577371	0.0025561	*	0.496	CH04	7	353	-0.000803498	-0.00503972	0.00284252	*	0.66	CH04	7	353	-0.00214515	-0.00722206	0.000752256	*	0.144	Zürich
CH04	8	274	-0.00517996	-0.0195785	0.00135753	*	0.176	CH04	8	274	0.0086157	0.00114321	0.0258576	*	0.008	CH04	8	274	-0.00494831	-0.024461	0.00256116	*	0.36	Zürich
CH05	4	620	-0.000247991	-0.00235401	0.00172321	*	0.74	CH05	4	620	-0.000103856	-0.00195929	0.00204198	*	0.844	CH05	4	620	0.000231926	-0.00168782	0.00222067	*	0.864	Ostschweiz
CH05	5	502	-4.11831e-05	-0.00213186	0.00209771		0.88	CH05	5	502	-0.0014724	-0.0039757	0.000217563	*	0.1	CH05	5	502	-0.00215118	-0.00583249	0.000160703	*	0.076	Ostschweiz
CH05	6	448	-0.000737478	-0.00353129	0.00220403	*	0.508	CH05	6	448	-0.00137557	-0.00449502	0.000829243	*	0.24	CH05	6	448	-0.00142047	-0.00448183	0.000752676	*	0.176	Ostschweiz
CH05	7	373	-0.000885443	-0.00346596	0.00121793	*	0.352	CH05	7	373	-0.000985374	-0.00336221	0.000983396	*	0.296	CH05	7	373	-0.00106224	-0.0038782	0.00102725	*	0.324	Ostschweiz
CH05	8	276	-7.29499e-06	-0.00586326	0.00291981		0.984	CH05	8	276	-0.00195528	-0.0096786	0.000557192	*	0.204	CH05	8	276	-0.00732903	-0.0326454	-0.000298269	*	0.016	Ostschweiz
CH06	4	311	0.000210902	-0.000697265	0.00167339	*	0.648	CH06	4	311	0.000428261	-0.00043294	0.00191553	*	0.348	CH06	4	311	0.000289618	-0.000640108	0.0019465	*	0.532	Zentralschweiz
CH06	5	262	4.06335e-05	-0.00122657	0.00176555		0.968	CH06	5	262	-0.000106649	-0.00131078	0.00102062	*	0.784	CH06	5	262	8.34982e-05	-0.0013951	0.00167534	*	0.848	Zentralschweiz
CH06	6	247	0.000713789	-0.000915401	0.00368667	*	0.352	CH06	6	247	0.000360645	-0.000957283	0.00211002	*	0.536	CH06	6	247	0.000180528	-0.0014992	0.00226785	*	0.8	Zentralschweiz
CH06	7	213	-0.000337545	-0.00176954	0.000685855	*	0.48	CH06	7	213	0.000229609	-0.00072301	0.00206745	*	0.74	CH06	7	213	-0.000288756	-0.0019052	0.000585752	*	0.664	Zentralschweiz
CH06	8	173	-0.000512107	-0.00244037	-1.55365e-05	*	<0.001	CH06	8	173	-0.000121119	-0.00116718	0.000808492	*	0.72	CH06	8	173	-0.000378815	-0.00225371	0.000348008	*	0.336	Zentralschweiz
CH07	4	127	-0.00461705	-0.020397	0.00584125	*	0.372	CH07	4	127	-0.00146295	-0.0142879	0.00964548	*	0.824	CH07	4	127	0.00838454	-0.00208856	0.0261997	*	0.172	Ticino
CH07	5	98	0.00294296	-0.00628884	0.0192842	*	0.58	CH07	5	98	-0.000415304	-0.0097756	0.0103374	*	0.944	CH07	5	98	0.00197695	-0.00809368	0.0168101	*	0.68	Ticino
CH07	6	88	-0.0164233	-0.0567705	0.00995854	*	0.2	CH07	6	88	0.0030901	-0.0135246	0.0265551	*	0.684	CH07	6	88	0.00933941	-0.0192959	0.0488304	*	0.488	Ticino
CH07	7	79	-0.00374161	-0.0278034	0.015115	*	0.692	CH07	7	79	-0.000550075	-0.021903	0.0180872	*	0.916	CH07	7	79	0.00180216	-0.0232778	0.025984	*	0.804	Ticino
CH07	8	65	-0.0197375	-0.0869707	0.0104879	*	0.316	CH07	8	65	0.00303556	-0.0342703	0.0607858	*	0.972	CH07	8	65	-0.0123514	-0.0711435	0.0264967	*	0.58	Ticino
CZ01	4	588	-0.00544281	-0.0151463	0.00337352	*	0.216	CZ01	4	588	0.00170118	-0.00119559	0.00464388	*	0.26	CZ01	4	588	-0.00752499	-0.0177599	0.00355205	*	0.196	Praha
CZ01	5	556	-0.00310197	-0.0116872	0.00357003	*	0.384	CZ01	5	556	-0.00056708	-0.00539913	0.00314568	*	0.812	CZ01	5	556	-0.00526558	-0.013427	0.00189802	*	0.148	Praha
CZ01	6	509	-0.00249172	-0.0095301	0.00532065	*	0.524	CZ01	6	509	0.001017	-0.00187866	0.00470753	*	0.392	CZ01	6	509	-0.00358682	-0.0134429	0.00646603	*	0.436	Praha
CZ01	7	460	-0.00578831	-0.013324	0.00294278	*	0.148	CZ01	7	460	5.20201e-05	-0.00306203	0.00297023	*	0.932	CZ01	7	460	-0.00768348	-0.0161818	0.00278547	*	0.14	Praha
CZ01	8	243	0.0198037	-0.011212	0.14155	*	0.672	CZ01	8	243	0.000471925	-0.00659194	0.0157561	*	0.992	CZ01	8	243	-0.024589	-0.116274	0.0211723	*	0.508	Praha
CZ02	4	434	-0.00749515	-0.0180606	0.00173305	*	0.116	CZ02	4	434	-0.00516086	-0.0319048	0.01013	*	0.596	CZ02	4	434	-0.00748446	-0.0230332	0.00604581	*	0.276	Strední Cechy
CZ02	5	468	-0.0120036	-0.0240566	-0.00271228	*	<0.001	CZ02	5	468	0.00655634	-0.00399337	0.0210979	*	0.236	CZ02	5	468	-0.0212854	-0.039967	-0.00930136	*	0	Strední Cechy
CZ02	6	374	-0.00286001	-0.0137439	0.00465694	*	0.384	CZ02	6	374	-0.00479801	-0.0171164	0.00817426	*	0.448	CZ02	6	374	-0.0203694	-0.039566	-0.00674078	*	0.004	Strední Cechy
CZ02	7	296	-0.00483051	-0.0185121	0.00118459	*	0.108	CZ02	7	296	0.00207209	-0.0123675	0.0203377	*	0.768	CZ02	7	296	-0.0149241	-0.0384288	0.000302821	*	0.056	Strední Cechy
CZ02	8	241	-0.0331046	-0.11272	-0.00240918	*	0.008	CZ02	8	241	0.0397087	-0.0156396	0.215212	*	0.588	CZ02	8	241	-0.105133	-0.228296	-0.00626514	*	0.036	Strední Cechy
CZ03	4	600	-0.00373578	-0.0126117	0.0035394	*	0.372	CZ03	4	600	-0.00170056	-0.00491963	0.00152842	*	0.288	CZ03	4	600	-0.000454363	-0.0113251	0.00926217	*	0.872	Jihozápad
CZ03	5	715	0.00269869	-0.00679408	0.0121199	*	0.584	CZ03	5	715	-0.000686193	-0.00799736	0.0070155	*	0.86	CZ03	5	715	-0.00753434	-0.018625	0.00360023	*	0.192	Jihozápad
CZ03	6	586	0.00131557	-0.00943326	0.013096	*	0.804	CZ03	6	586	-0.00602287	-0.0177042	0.00490766	*	0.276	CZ03	6	586	0.00373629	-0.00993757	0.0185265	*	0.608	Jihozápad
CZ03	7	514	-0.00236401	-0.0110648	0.00753914	*	0.648	CZ03	7	514	-0.00153432	-0.0134656	0.00993086	*	0.748	CZ03	7	514	-0.0172054	-0.0357776	-0.00207094	*	0.024	Jihozápad
CZ03	8	372	-0.00239453	-0.0143662	0.0114621	*	0.72	CZ03	8	372	-0.010406	-0.0390022	0.00709248	*	0.292	CZ03	8	372	-0.0169646	-0.0403709	0.00565889	*	0.148	Jihozápad
CZ04	4	539	-0.00625505	-0.0149895	0.000718001	*	0.06	CZ04	4	539	-0.00020811	-0.00335643	0.00246434	*	0.896	CZ04	4	539	-0.00407004	-0.0134618	0.00555034	*	0.388	Severozápad
CZ04	5	503	-0.00935025	-0.0231939	0.000546179	*	0.056	CZ04	5	503	-0.000128112	-0.00545075	0.00457632	*	0.924	CZ04	5	503	-0.00242444	-0.0167954	0.0104536	*	0.664	Severozápad
CZ04	6	414	-0.00473294	-0.0136379	0.00341054	*	0.28	CZ04	6	414	0.00237715	-0.00705094	0.0111636	*	0.636	CZ04	6	414	-0.00684395	-0.0237809	0.00719333	*	0.336	Severozápad
CZ04	7	399	0.00875903	-0.00368044	0.0348369	*	0.224	CZ04	7	399	-0.00309665	-0.00992863	0.00156323	*	0.204	CZ04	7	399	-0.0187446	-0.0493866	-0.000377291	*	0.04	Severozápad
CZ04	8	182	-0.00197128	-0.0124749	0.00648441	*	0.624	CZ04	8	182	0.000260571	-0.00209612	0.0058327	*	0.688	CZ04	8	182	-0.00497483	-0.0246457	0.0311927	*	0.692	Severozápad
CZ05	4	879	-0.0149876	-0.0254355	-0.00761682	*	<0.001	CZ05	4	879	-0.00136081	-0.00867184	0.00507923	*	0.76	CZ05	4	879	-0.0106522	-0.0210602	-0.00298543	*	0.012	Severovýchod
CZ05	5	850	-0.0159289	-0.0275891	-0.00814359	*	<0.001	CZ05	5	850	0.00743467	-0.00672145	0.0340982	*	0.424	CZ05	5	850	-0.0218574	-0.0472959	-0.00728518	*	0	Severovýchod
CZ05	6	786	-0.0113284	-0.0223439	-0.00360511	*	0.004	CZ05	6	786	0.0193698	0.00187733	0.0536056	*	0.012	CZ05	6	786	-0.0252525	-0.0754187	0.0138765	*	0.204	Severovýchod
CZ05	7	648	-0.00853095	-0.018446	-0.00107732	*	0.016	CZ05	7	648	0.0281729	0.00121521	0.0778841	*	0.024	CZ05	7	648	-0.0370289	-0.0701351	-0.0120014	*	0.012	Severovýchod
CZ05	8	394	-0.00263957	-0.00975313	0.000351016	*	0.08	CZ05	8	394	-0.00532646	-0.0137804	-0.00020473	*	0.036	CZ05	8	394	-0.0138294	-0.025585	-0.00527725	*	0	Severovýchod
CZ06	4	766	-0.00429596	-0.0104855	0.00150435	*	0.164	CZ06	4	766	-0.00569043	-0.0110664	0.000138126	*	0.06	CZ06	4	766	-0.00207746	-0.0107231	0.0046001	*	0.572	Jihovýchod
CZ06	5	852	-0.00920719	-0.0179067	-0.000685776	*	0.028	CZ06	5	852	-0.00513436	-0.0214064	0.00698924	*	0.476	CZ06	5	852	-0.00715183	-0.0231309	0.0147358	*	0.4	Jihovýchod
CZ06	6	731	-0.00146958	-0.00862504	0.00594389	*	0.716	CZ06	6	731	0.000134439	-0.00747369	0.00818707	*	0.952	CZ06	6	731	-0.00681373	-0.0155019	0.00166863	*	0.108	Jihovýchod
CZ06	7	612	-0.00513144	-0.0157042	0.00502403	*	0.328	CZ06	7	612	0.00269004	-0.00867718	0.0148234	*	0.692	CZ06	7	612	-0.00775278	-0.0210146	0.00660308	*	0.252	Jihovýchod
CZ06	8	362	-0.00538921	-0.0234432	0.0130735	*	0.584	CZ06	8	362	0.0105557	-0.00898184	0.0341219	*	0.316	CZ06	8	362	-0.037896	-0.0663947	-0.010777	*	0	Jihovýchod
CZ07	4	647	-0.00542064	-0.0132828	0.000642349	*	0.08	CZ07	4	647	-0.00243077	-0.00659777	0.00273553	*	0.328	CZ07	4	647	-0.00998552	-0.020165	-0.00173145	*	0.016	Strední Morava
CZ07	5	679	-0.00603953	-0.0134395	0.000245834	*	0.056	CZ07	5	679	-0.00179545	-0.00760978	0.0045811	*	0.532	CZ07	5	679	-0.00987963	-0.0186563	-0.00303878	*	0.016	Strední Morava
CZ07	6	566	-0.0141231	-0.0300402	-0.00271438	*	0.016	CZ07	6	566	-0.010044	-0.038948	0.00545911	*	0.3	CZ07	6	566	-0.0059817	-0.0253329	0.0221963	*	0.56	Strední Morava
CZ07	7	509	-0.0122235	-0.0250601	-0.00107033	*	0.032	CZ07	7	509	-0.0133902	-0.0239751	-0.00111889	*	0.028	CZ07	7	509	-0.00900075	-0.0295593	0.0181994	*	0.368	Strední Morava
CZ07	8	404	-0.00885277	-0.0230356	0.00138526	*	0.104	CZ07	8	404	0.0110846	-5.89086e-05	0.0224631	*	0.052	CZ07	8	404	-0.0229166	-0.0419058	-0.00909876	*	0	Strední Morava
CZ08	4	854	-0.0056165	-0.0121358	-0.00101291	*	0.016	CZ08	4	854	-0.000977792	-0.00517726	0.004168	*	0.648	CZ08	4	854	-0.0112706	-0.0191177	-0.00405341	*	0	Moravskoslezsko
CZ08	5	870	-0.00818955	-0.016428	-0.0014295	*	0.008	CZ08	5	870	-0.00194046	-0.00959986	0.00522604	*	0.644	CZ08	5	870	-0.011632	-0.0205559	-0.00301017	*	0.008	Moravskoslezsko
CZ08	6	792	-0.00999499	-0.0199521	-0.00331844	*	<0.001	CZ08	6	792	0.00117648	-0.00668846	0.00998061	*	0.808	CZ08	6	792	-0.00799333	-0.0214828	0.00425204	*	0.208	Moravskoslezsko
CZ08	7	706	-0.0100864	-0.0209447	-0.00244826	*	0.004	CZ08	7	706	0.00864841	-0.00162449	0.0208909	*	0.112	CZ08	7	706	-0.0154644	-0.0321341	-0.00105804	*	0.036	Moravskoslezsko
CZ08	8	485	-0.0106024	-0.0261553	-0.00133698	*	0.02	CZ08	8	485	0.0152433	0.000110416	0.0332527	*	0.048	CZ08	8	485	-0.0292524	-0.064689	-0.00482496	*	0.012	Moravskoslezsko
DE1	4	163	-0.00726979	-0.0179218	-0.00150429	*	0.004	DE1	4	163	0.00736608	0.000300505	0.0212374	*	0.04	DE1	4	163	-0.00507211	-0.0185889	0.003621	*	0.312	BADEN-WÜRTTEMBERG
DE1	5	656	-0.00352795	-0.0082449	-0.000176789	*	0.044	DE1	5	656	0.00359353	-9.92864e-05	0.00804879	*	0.06	DE1	5	656	-0.00369119	-0.00920169	0.000689956	*	0.116	BADEN-WÜRTTEMBERG
DE1	6	503	-0.00247073	-0.00749392	0.00323132	*	0.304	DE1	6	503	0.00628091	0.00150173	0.0133901	*	0	DE1	6	503	-0.00344431	-0.0107423	0.00166481	*	0.204	BADEN-WÜRTTEMBERG
DE1	7	430	-0.00146997	-0.00549099	0.00308217	*	0.376	DE1	7	430	0.00334117	-7.2163e-05	0.00929639	*	0.056	DE1	7	430	-0.0054886	-0.0134726	-0.00052026	*	0.012	BADEN-WÜRTTEMBERG
DE1	8	281	-0.00416646	-0.0098944	-0.000584067	*	0.004	DE1	8	281	0.00370113	7.69926e-05	0.00984924	*	0.044	DE1	8	281	-0.00400455	-0.0118896	0.000265379	*	0.064	BADEN-WÜRTTEMBERG
DE2	4	185	0.00138802	-0.0137358	0.0172544	*	0.928	DE2	4	185	0.00229346	-0.0114715	0.0179041	*	0.668	DE2	4	185	0.00582244	-0.0180358	0.0332196	*	0.636	BAYERN
DE2	5	975	-0.00811132	-0.014356	-0.00378286	*	<0.001	DE2	5	975	0.00203988	-0.00427104	0.00876087	*	0.532	DE2	5	975	-0.0101288	-0.0205678	-0.00184095	*	0.02	BAYERN
DE2	6	753	-0.00628792	-0.012028	-0.00275286	*	<0.001	DE2	6	753	-0.000234085	-0.00527252	0.00455066	*	0.9	DE2	6	753	-0.0117209	-0.0203451	-0.00499568	*	0	BAYERN
DE2	7	640	-0.00878236	-0.0156633	-0.00285822	*	0.004	DE2	7	640	0.00100399	-0.00627324	0.00815983	*	0.784	DE2	7	640	-0.0100692	-0.0218265	-0.00220723	*	0.004	BAYERN
DE2	8	453	-0.00736359	-0.0152265	-0.00131483	*	0.012	DE2	8	453	-0.00519718	-0.0165696	0.00236238	*	0.176	DE2	8	453	-0.00683614	-0.0171331	0.00262113	*	0.128	BAYERN
DE3	4	34						DE3	4	34						DE3	4	34						BERLIN
DE3	5	144	0.00205402	-0.0139412	0.0189904	*	0.836	DE3	5	144	-0.00107429	-0.00750554	0.0022516	*	0.736	DE3	5	144	0.00884708	-0.0074493	0.0337776	*	0.284	BERLIN
DE3	6	110	0.000691689	-0.0270686	0.0209863	*	0.98	DE3	6	110	0.000474921	0	0.0018446	*	0.66	DE3	6	110	-0.00824336	-0.0489334	0.0140682	*	0.576	BERLIN
DE3	7	96	0.00126713	-0.0289918	0.0235253	*	0.924	DE3	7	96	-0.00223992	-0.0105981	0.00118057	*	0.716	DE3	7	96	-0.00352457	-0.0421912	0.0182537	*	0.892	BERLIN
DE3	8	78	0.00760506	6.70022e-05	0.0397281	*	0.04	DE3	8	78	1.08223e-34	-8.18172e-35	5.37842e-34		1.828	DE3	8	78	-0.00041297	-0.0089387	0.00831712	*	0.864	BERLIN
DE4	4	61	-0.044247	-0.13996	9.96209e-05	*	0.048	DE4	4	61	0.0123474	-0.0225328	0.0604401	*	0.48	DE4	4	61	0.0109774	-0.0537453	0.0796183	*	0.736	BRANDENBURG
DE4	5	217	0.00110828	-0.0152945	0.0159266	*	0.888	DE4	5	217	-0.0106333	-0.0280714	0.00314607	*	0.092	DE4	5	217	0.00915699	-0.0098215	0.0281087	*	0.312	BRANDENBURG
DE4	6	191	0.000209166	-0.0172942	0.0184891	*	0.956	DE4	6	191	-0.00629672	-0.0260386	0.00891798	*	0.424	DE4	6	191	-0.00115434	-0.0221701	0.0172754	*	0.868	BRANDENBURG
DE4	7	156	-0.0108984	-0.037049	0.0138857	*	0.372	DE4	7	156	-0.00804854	-0.0359069	0.0140793	*	0.436	DE4	7	156	-0.0118464	-0.0476064	0.0123312	*	0.32	BRANDENBURG
DE4	8	138	-0.00768757	-0.0337586	0.0181541	*	0.536	DE4	8	138	0.00862227	-0.00855529	0.0304355	*	0.324	DE4	8	138	-0.00782255	-0.0394138	0.0182326	*	0.524	BRANDENBURG
DE5	4	12						DE5	4	12						DE5	4	12						BREMEN
DE5	5	50	-0.00981982	-0.0560895	0.0153732	*	0.54	DE5	5	50	0	-9.88737e-36	4.0564e-33		1.784	DE5	5	50	-0.0421764	-0.133705	0.00141659	*	0.076	BREMEN
DE5	6	44						DE5	6	44						DE5	6	44						BREMEN
DE5	7	44						DE5	7	44						DE5	7	44						BREMEN
DE5	8	43						DE5	8	43						DE5	8	43						BREMEN
DE6	4	31						DE6	4	31						DE6	4	31						HAMBURG
DE6	5	75	-0.000489294	-0.0101006	0.00526201	*	1.032	DE6	5	75	7.40152e-05	0	0.000550623	*	0.672	DE6	5	75	-0.00230205	-0.0163317	0.000518007	*	0.308	HAMBURG
DE6	6	58	0.00083401	-0.0356292	0.0292764	*	0.836	DE6	6	58	0.00163772	0	0.00910946	*	0.66	DE6	6	58	-0.0078011	-0.056332	0.0204314	*	0.528	HAMBURG
DE6	7	45						DE6	7	45						DE6	7	45						HAMBURG
DE6	8	36						DE6	8	36						DE6	8	36						HAMBURG
DE7	4	135	0.00363966	-0.00343547	0.0187047	*	0.496	DE7	4	135	-0.00548869	-0.0194454	0.00118652	*	0.116	DE7	4	135	-0.00234062	-0.01439	0.00753656	*	0.632	HESSEN
DE7	5	429	0.000324869	-0.00467583	0.00585977	*	0.844	DE7	5	429	-0.0028082	-0.00789682	0.00245152	*	0.276	DE7	5	429	-0.00588895	-0.015382	0.000319376	*	0.064	HESSEN
DE7	6	323	0.000167423	-0.00672423	0.00629594	*	0.98	DE7	6	323	0.00193867	-0.00432	0.0102379	*	0.492	DE7	6	323	-0.0104616	-0.0240526	-0.00323327	*	0	HESSEN
DE7	7	276	0.00369936	-0.00299619	0.014884	*	0.272	DE7	7	276	-0.00290859	-0.0124975	0.00412284	*	0.396	DE7	7	276	-0.00654078	-0.0163432	7.75388e-05	*	0.052	HESSEN
DE7	8	198	0.0033435	-0.00179019	0.013775	*	0.248	DE7	8	198	0.00346136	-0.000512438	0.0111407	*	0.08	DE7	8	198	-0.00209312	-0.00986428	0.00383425	*	0.372	HESSEN
DE8	4	40						DE8	4	40						DE8	4	40						MECKLENBURG-VORPOMMERN
DE8	5	134	0.00679061	-0.0203717	0.0362067	*	0.588	DE8	5	134	0.0110266	-0.0124233	0.0471231	*	0.372	DE8	5	134	-0.0195686	-0.0574991	0.00628051	*	0.148	MECKLENBURG-VORPOMMERN
DE8	6	110	0.00538231	-0.0271106	0.0397345	*	0.752	DE8	6	110	0.0232562	-0.00901954	0.0645616	*	0.164	DE8	6	110	-0.0237293	-0.0721874	0.0138729	*	0.176	MECKLENBURG-VORPOMMERN
DE8	7	88	-0.00356691	-0.026066	0.0108072	*	0.6	DE8	7	88	-0.00142012	-0.0202966	0.0128197	*	0.932	DE8	7	88	0.000188241	-0.0171692	0.0182572	*	0.9	MECKLENBURG-VORPOMMERN
DE8	8	71	-0.00465096	-0.0556201	0.0183796	*	0.72	DE8	8	71	0.00394177	-0.0456071	0.0394573	*	0.792	DE8	8	71	0.000216487	-0.0421421	0.0396142	*	0.98	MECKLENBURG-VORPOMMERN
DE9	4	166	-0.0137256	-0.0354028	0.00182062	*	0.076	DE9	4	166	-0.00879976	-0.0361882	0.0137114	*	0.46	DE9	4	166	-0.0150713	-0.0464444	0.0101492	*	0.256	NIEDERSACHSEN
DE9	5	515	-0.00627124	-0.0182203	0.003384	*	0.184	DE9	5	515	0.0064844	-0.00221413	0.0180006	*	0.192	DE9	5	515	-0.0202928	-0.0370217	-0.00763223	*	0	NIEDERSACHSEN
DE9	6	413	-0.00749242	-0.0215776	0.00443607	*	0.248	DE9	6	413	-0.00242161	-0.0145263	0.00973647	*	0.684	DE9	6	413	-0.0134299	-0.0353161	0.00257299	*	0.108	NIEDERSACHSEN
DE9	7	344	0.000935346	-0.0102609	0.014029	*	0.944	DE9	7	344	0.00756867	-0.00371715	0.0230297	*	0.216	DE9	7	344	-0.00978389	-0.0262788	0.00365857	*	0.184	NIEDERSACHSEN
DE9	8	288	-0.0032113	-0.0144213	0.007092	*	0.512	DE9	8	288	0.00917547	-0.00238165	0.0250919	*	0.104	DE9	8	288	-0.0175293	-0.043124	-0.00159741	*	0.02	NIEDERSACHSEN
DEA	4	309	-0.00569029	-0.015918	-3.54665e-05	*	0.048	DEA	4	309	0.00207952	-0.00285299	0.00950797	*	0.392	DEA	4	309	-0.0104509	-0.0276477	-0.00146574	*	0.016	NORDRHEIN-WESTFALEN
DEA	5	1007	-0.00474973	-0.00953147	-0.000757227	*	0.016	DEA	5	1007	0.00409102	0.000612308	0.00766659	*	0.024	DEA	5	1007	-0.00624757	-0.0126468	-0.00134535	*	0.02	NORDRHEIN-WESTFALEN
DEA	6	777	-0.00490854	-0.0117969	0.00120997	*	0.128	DEA	6	777	0.00435463	-0.000716938	0.00946187	*	0.096	DEA	6	777	-0.00546554	-0.0141267	0.00260416	*	0.2	NORDRHEIN-WESTFALEN
DEA	7	682	-0.00382339	-0.0099431	0.0016311	*	0.156	DEA	7	682	0.00419984	0.00027754	0.00915797	*	0.028	DEA	7	682	-0.00556243	-0.013453	0.000175893	*	0.052	NORDRHEIN-WESTFALEN
DEA	8	541	-0.000259087	-0.00861531	0.00851587	*	0.92	DEA	8	541	0.00315839	-0.0011262	0.0092564	*	0.144	DEA	8	541	-0.00506793	-0.014466	0.00547269	*	0.312	NORDRHEIN-WESTFALEN
DEB	4	63	-0.00939839	-0.0484419	0.00611607	*	0.4	DEB	4	63	0.00310071	-0.00794822	0.0245654	*	0.524	DEB	4	63	-0.012508	-0.0619086	0.00781705	*	0.372	RHEINLAND-PFALZ
DEB	5	275	-0.00594172	-0.0207903	0.00545605	*	0.312	DEB	5	275	0.00629048	-0.00512559	0.0236157	*	0.312	DEB	5	275	-0.0132681	-0.0336734	0.00103605	*	0.072	RHEINLAND-PFALZ
DEB	6	206	-0.0146483	-0.0330125	-0.00386315	*	0.004	DEB	6	206	0.00191974	-0.0114688	0.016773	*	0.776	DEB	6	206	-0.0141245	-0.0377062	0.0011823	*	0.076	RHEINLAND-PFALZ
DEB	7	175	-0.0173944	-0.0413492	-0.00108438	*	0.028	DEB	7	175	0.00357572	-0.014234	0.0217205	*	0.636	DEB	7	175	-0.034459	-0.0669162	-0.0108058	*	0	RHEINLAND-PFALZ
DEB	8	128	-0.0132806	-0.0423362	0.0163903	*	0.26	DEB	8	128	-0.00161464	-0.0258725	0.027228	*	0.856	DEB	8	128	-0.0250375	-0.0666863	0.0141524	*	0.156	RHEINLAND-PFALZ
DEC	4	22						DEC	4	22						DEC	4	22						SAARLAND
DEC	5	54	-0.00415304	-0.0269575	0.0119768	*	0.572	DEC	5	54	-0.00663127	-0.039246	0.0123147	*	0.544	DEC	5	54	0.00718616	-0.0405991	0.0524577	*	0.672	SAARLAND
DEC	6	30						DEC	6	30						DEC	6	30						SAARLAND
DEC	7	27						DEC	7	27						DEC	7	27						SAARLAND
DEC	8	20						DEC	8	20						DEC	8	20						SAARLAND
DED	4	135	-0.00787971	-0.0306889	0.0177121	*	0.48	DED	4	135	-0.000563426	-0.0263221	0.0169349	*	0.94	DED	4	135	-0.0140537	-0.0535916	0.0149464	*	0.276	SACHSEN
DED	5	363	-0.00315533	-0.0152187	0.00705932	*	0.532	DED	5	363	-0.00232763	-0.0147366	0.0101518	*	0.78	DED	5	363	-0.00288224	-0.0208666	0.0126899	*	0.712	SACHSEN
DED	6	297	-0.0027702	-0.0130444	0.00699951	*	0.552	DED	6	297	-0.00095849	-0.0130441	0.0113911	*	0.936	DED	6	297	-0.00789427	-0.0234714	0.0051948	*	0.232	SACHSEN
DED	7	288	-0.00861208	-0.0231081	0.00255141	*	0.12	DED	7	288	-0.0106792	-0.0295606	0.00346983	*	0.116	DED	7	288	-0.0076161	-0.0273005	0.00889626	*	0.36	SACHSEN
DED	8	223	-0.00476211	-0.0221226	0.0075852	*	0.48	DED	8	223	-0.00521855	-0.0246655	0.00719058	*	0.52	DED	8	223	0.00117379	-0.0221185	0.0263846	*	0.952	SACHSEN
DEE	4	52	-0.0296601	-0.118132	0.0314006	*	0.372	DEE	4	52	-0.00651007	-0.0802191	0.0664957	*	0.864	DEE	4	52	-0.043022	-0.15513	0.0489121	*	0.36	SACHSEN-ANHALT
DEE	5	200	-0.00824657	-0.0288285	0.00681938	*	0.3	DEE	5	200	0.0104667	-0.00913158	0.0308312	*	0.264	DEE	5	200	-0.0176374	-0.047327	0.00292082	*	0.084	SACHSEN-ANHALT
DEE	6	147	-0.0192414	-0.0521046	0.00302129	*	0.092	DEE	6	147	0.0163198	-0.0107272	0.0539177	*	0.204	DEE	6	147	-0.0241003	-0.076875	0.00634047	*	0.128	SACHSEN-ANHALT
DEE	7	133	-2.76074e-05	-0.0166774	0.0167698		0.96	DEE	7	133	0.0106516	-0.00570899	0.0340482	*	0.228	DEE	7	133	-0.00573809	-0.0324718	0.014411	*	0.604	SACHSEN-ANHALT
DEE	8	97	-0.00196436	-0.0318254	0.0249021	*	0.928	DEE	8	97	0.00487908	-0.0317357	0.0411851	*	0.76	DEE	8	97	-0.0118954	-0.0581554	0.0250276	*	0.468	SACHSEN-ANHALT
DEF	4	109	0.000681738	-0.00355853	0.0100385	*	0.88	DEF	4	109	0.00208344	-0.00187526	0.0153536	*	0.5	DEF	4	109	0.00218334	-0.00233534	0.0149169	*	0.48	SCHLESWIG-HOLSTEIN
DEF	5	255	-0.00276427	-0.00971389	0.00287852	*	0.276	DEF	5	255	0.00186165	-0.00391689	0.00838733	*	0.444	DEF	5	255	-0.00554667	-0.0184536	0.00194613	*	0.148	SCHLESWIG-HOLSTEIN
DEF	6	199	-0.000210099	-0.00831165	0.00765115	*	0.892	DEF	6	199	0.00197623	-0.00567653	0.010665	*	0.616	DEF	6	199	-0.00582008	-0.021831	0.00406091	*	0.32	SCHLESWIG-HOLSTEIN
DEF	7	173	0.00161531	-0.00609929	0.0101951	*	0.724	DEF	7	173	0.00291724	-0.00542642	0.0132081	*	0.532	DEF	7	173	0.00420027	-0.00605308	0.0143914	*	0.44	SCHLESWIG-HOLSTEIN
DEF	8	156	-0.00798633	-0.0336217	0.0054278	*	0.264	DEF	8	156	0.00123336	-0.0276743	0.0253944	*	0.936	DEF	8	156	-0.00328152	-0.027611	0.0174578	*	0.76	SCHLESWIG-HOLSTEIN
DEG	4	73	-0.0166722	-0.0933441	0.0196749	*	0.476	DEG	4	73	-0.00304777	-0.0410156	0.0459028	*	0.808	DEG	4	73	-0.0159172	-0.0708836	0.0211763	*	0.356	THÜRINGEN
DEG	5	184	-0.000919188	-0.0133593	0.00861254	*	0.872	DEG	5	184	0.00740436	-0.00180745	0.0236385	*	0.156	DEG	5	184	6.5121e-05	-0.0150145	0.0150841	*	0.948	THÜRINGEN
DEG	6	157	-0.00385222	-0.0191047	0.00826611	*	0.532	DEG	6	157	0.00937191	-0.00198871	0.0286049	*	0.14	DEG	6	157	-0.0117226	-0.0346258	0.00053398	*	0.06	THÜRINGEN
DEG	7	137	-0.00619527	-0.0224394	0.00309757	*	0.248	DEG	7	137	0.0105846	0.000945883	0.033534	*	0.02	DEG	7	137	-0.0123516	-0.0338678	-0.0019683	*	0.004	THÜRINGEN
DEG	8	104	-0.0267082	-0.0710186	-0.00159108	*	0.024	DEG	8	104	0.0106883	-0.0139128	0.0457434	*	0.388	DEG	8	104	-0.0264886	-0.070483	-0.000943733	*	0.04	THÜRINGEN
DK01	4	395	-0.00533359	-0.0120847	-0.00144332	*	<0.001	DK01	4	395	0.00141515	5.87121e-05	0.00316187	*	0.032	DK01	4	395	-0.00525488	-0.0130655	-0.000594649	*	0.016	Hovedstaden
DK01	5	822	-0.00209328	-0.00487047	2.32057e-05	*	0.052	DK01	5	822	0.000521422	-0.000892126	0.00166341	*	0.396	DK01	5	822	-0.0041073	-0.00840886	-0.000836971	*	0.004	Hovedstaden
DK01	6	742	-0.0035417	-0.00779711	-0.000410583	*	0.016	DK01	6	742	0.00099343	-0.000444381	0.00264534	*	0.16	DK01	6	742	-0.00559491	-0.0107222	-0.00190464	*	0.004	Hovedstaden
DK01	7	647	-0.00360436	-0.00752336	-0.000736004	*	<0.001	DK01	7	647	0.000423143	-0.00101371	0.00180688	*	0.564	DK01	7	647	-0.00633182	-0.0116865	-0.00302746	*	0	Hovedstaden
DK01	8	402	-0.00295304	-0.00800444	0.000961266	*	0.104	DK01	8	402	0.00104178	-0.000612419	0.00293805	*	0.232	DK01	8	402	-0.00491788	-0.0111759	-0.000829984	*	0.024	Hovedstaden
DK02	4	355	-0.00495808	-0.0121939	-0.00055306	*	0.032	DK02	4	355	-0.00164377	-0.0059397	0.00138916	*	0.352	DK02	4	355	-0.00536506	-0.0140261	-0.000581753	*	0.024	Sjælland
DK02	5	624	-0.00345114	-0.00843627	0.000363849	*	0.088	DK02	5	624	-0.00065127	-0.00449828	0.00280232	*	0.732	DK02	5	624	-0.00608204	-0.0130381	-0.00154184	*	0.004	Sjælland
DK02	6	562	-0.00461234	-0.00995927	-0.000300845	*	0.032	DK02	6	562	-0.00129374	-0.00537875	0.00206029	*	0.456	DK02	6	562	-0.00340731	-0.00913301	0.00179995	*	0.168	Sjælland
DK02	7	505	-0.00393366	-0.010122	0.000194023	*	0.056	DK02	7	505	0.00132447	-0.001688	0.00462167	*	0.4	DK02	7	505	-0.00577581	-0.0115699	-0.00106347	*	0.024	Sjælland
DK02	8	353	-0.00419449	-0.0106472	0.000355116	*	0.076	DK02	8	353	0.00110207	-0.00187346	0.00431917	*	0.496	DK02	8	353	-0.00850246	-0.0174007	-0.00320443	*	0	Sjælland
DK03	4	604	-0.00282915	-0.00655841	-0.000196396	*	0.036	DK03	4	604	-0.000852116	-0.00331216	0.00136437	*	0.416	DK03	4	604	-0.00215674	-0.0053205	0.000329992	*	0.08	Syddanmark
DK03	5	1116	-0.00428396	-0.00793459	-0.00187335	*	<0.001	DK03	5	1116	0.000386625	-0.00168647	0.00261759	*	0.728	DK03	5	1116	-0.0045697	-0.00900033	-0.00172992	*	0	Syddanmark
DK03	6	983	-0.00224167	-0.00482355	-9.16079e-05	*	0.04	DK03	6	983	0.000529125	-0.00114637	0.00232558	*	0.532	DK03	6	983	-0.00365306	-0.00749169	-0.000970842	*	0.004	Syddanmark
DK03	7	846	-0.00379337	-0.00769395	-0.000687913	*	0.012	DK03	7	846	0.0015525	-0.000990348	0.00469989	*	0.248	DK03	7	846	-0.00613669	-0.0113553	-0.00233752	*	0	Syddanmark
DK03	8	568	-0.00711562	-0.0155139	-0.0024437	*	0.004	DK03	8	568	0.00129452	-0.0031075	0.00642741	*	0.492	DK03	8	568	-0.0035491	-0.0101584	0.00386415	*	0.264	Syddanmark
DK04	4	199	-0.00313888	-0.00972852	0.000217475	*	0.104	DK04	4	199	0.00156579	-0.00228724	0.00566133	*	0.372	DK04	4	199	-0.00177618	-0.0100054	0.00341864	*	0.456	Midtjylland
DK04	5	608	-0.0017523	-0.00496319	0.000631639	*	0.156	DK04	5	608	-0.000318425	-0.00316977	0.00200265	*	0.788	DK04	5	608	-0.00179837	-0.00539873	0.00160014	*	0.268	Midtjylland
DK04	6	579	-0.00104633	-0.00354303	0.000970781	*	0.292	DK04	6	579	-0.000394899	-0.0024787	0.00115144	*	0.712	DK04	6	579	-0.000965229	-0.00381999	0.00147958	*	0.452	Midtjylland
DK04	7	507	0.00028658	-0.00302154	0.00332571	*	0.88	DK04	7	507	0.00103896	-0.00133378	0.00445242	*	0.336	DK04	7	507	-0.0013775	-0.00522505	0.00173011	*	0.408	Midtjylland
DK04	8	387	-0.000999882	-0.00448168	0.00182465	*	0.468	DK04	8	387	0.000587941	-0.00198639	0.00339869	*	0.588	DK04	8	387	-0.000836004	-0.00395791	0.00225499	*	0.508	Midtjylland
DK05	4	550	-0.00591651	-0.0117742	-0.00207477	*	<0.001	DK05	4	550	-0.00120375	-0.00463534	0.00130621	*	0.316	DK05	4	550	-0.00308796	-0.00797767	0.000515993	*	0.1	Nordjylland
DK05	5	754	-0.0072213	-0.0125663	-0.0033067	*	<0.001	DK05	5	754	-0.000169974	-0.00332188	0.00263917	*	0.952	DK05	5	754	-0.00575348	-0.011366	-0.00187072	*	0	Nordjylland
DK05	6	692	-0.00545517	-0.0101367	-0.00172477	*	<0.001	DK05	6	692	0.000741407	-0.00164736	0.00345626	*	0.456	DK05	6	692	-0.00462565	-0.00965371	-0.000840832	*	0.012	Nordjylland
DK05	7	605	-0.007229	-0.0135464	-0.00277168	*	<0.001	DK05	7	605	0.00239449	-0.000534392	0.00612347	*	0.108	DK05	7	605	-0.0059887	-0.0120923	-0.00175325	*	0.004	Nordjylland
DK05	8	392	-0.0104134	-0.022659	-0.00293987	*	0.004	DK05	8	392	0.00324719	-0.00248225	0.01069	*	0.32	DK05	8	392	-0.00696692	-0.0210856	0.00237982	*	0.184	Nordjylland
EE001	4	2142	-0.00136799	-0.00322477	0.000435071	*	0.148	EE001	4	2142	0.00132748	0.000440456	0.00223709	*	0.008	EE001	4	2142	-0.00154913	-0.00379693	0.000756625	*	0.148	Põhja-Eesti
EE001	5	1771	-0.00195659	-0.00434612	0.000211837	*	0.088	EE001	5	1771	0.00032356	-0.00134107	0.0017502	*	0.688	EE001	5	1771	-0.00242352	-0.00537809	0.000352474	*	0.084	Põhja-Eesti
EE001	6	1825	-0.00422433	-0.00764433	-0.00139725	*	0.004	EE001	6	1825	0.00152745	-0.000638598	0.00359448	*	0.152	EE001	6	1825	-0.00762147	-0.011832	-0.00389193	*	0	Põhja-Eesti
EE001	7	1652	-0.0024024	-0.0050944	4.45716e-05	*	0.056	EE001	7	1652	0.00195814	0.00027108	0.00386387	*	0.028	EE001	7	1652	-0.00875696	-0.0135768	-0.00478725	*	0	Põhja-Eesti
EE001	8	974	-0.00166006	-0.00493565	0.00134939	*	0.296	EE001	8	974	0.000688601	-0.00180265	0.00306988	*	0.516	EE001	8	974	-0.00436325	-0.00821843	-0.000998612	*	0.016	Põhja-Eesti
EE004	4	1038	-0.00146293	-0.00552388	0.00220572	*	0.448	EE004	4	1038	-2.92345e-05	-0.00382525	0.00408493		0.992	EE004	4	1038	-5.97174e-05	-0.00549317	0.00500216	*	0.988	Lääne-Eesti
EE004	5	908	-0.00161185	-0.00648157	0.00228626	*	0.396	EE004	5	908	0.00064575	-0.00407104	0.00549206	*	0.74	EE004	5	908	-0.00409992	-0.0107175	0.00100827	*	0.14	Lääne-Eesti
EE004	6	799	-0.00101175	-0.00619997	0.00393738	*	0.696	EE004	6	799	-0.00094528	-0.00552188	0.00408629	*	0.724	EE004	6	799	-0.00100882	-0.00679631	0.004831	*	0.796	Lääne-Eesti
EE004	7	749	-0.00142153	-0.00531576	0.00274248	*	0.58	EE004	7	749	-0.00288043	-0.00762348	0.00131288	*	0.168	EE004	7	749	-0.00252044	-0.0084702	0.0026014	*	0.368	Lääne-Eesti
EE004	8	468	-0.00723632	-0.0176725	0.000115282	*	0.052	EE004	8	468	-0.00504985	-0.0175764	0.00310028	*	0.3	EE004	8	468	-0.00853759	-0.0211276	0.00049782	*	0.072	Lääne-Eesti
EE006	4	826	-0.000603288	-0.00374672	0.00304436	*	0.704	EE006	4	826	0.000368529	-0.00336876	0.00446475	*	0.944	EE006	4	826	-0.000854779	-0.00536226	0.00375066	*	0.704	Kesk-Eesti
EE006	5	744	0.00262229	-0.00301594	0.00870514	*	0.336	EE006	5	744	0.00348473	-0.00241729	0.0102158	*	0.24	EE006	5	744	-0.00337902	-0.0119182	0.0038383	*	0.368	Kesk-Eesti
EE006	6	734	-0.000856147	-0.00506503	0.00366432	*	0.688	EE006	6	734	0.00165241	-0.00300987	0.00703746	*	0.46	EE006	6	734	-0.00429242	-0.0106804	0.00186506	*	0.18	Kesk-Eesti
EE006	7	662	-0.000125703	-0.00451571	0.00470318	*	0.964	EE006	7	662	-0.00238343	-0.00833821	0.00229287	*	0.34	EE006	7	662	-0.000701785	-0.00707125	0.00560192	*	0.884	Kesk-Eesti
EE006	8	491	-0.00139933	-0.00921645	0.00536131	*	0.628	EE006	8	491	0.00253233	-0.00448292	0.0116576	*	0.46	EE006	8	491	-0.00841793	-0.0210341	0.00112009	*	0.1	Kesk-Eesti
EE007	4	1037	-0.00291744	-0.00797853	0.00114997	*	0.16	EE007	4	1037	0.00172691	-0.000770312	0.00402069	*	0.148	EE007	4	1037	-0.0069203	-0.0137906	-0.00139217	*	0.02	Kirde-Eesti
EE007	5	807	-9.7682e-05	-0.00401159	0.0042476	*	0.928	EE007	5	807	-0.00126184	-0.00504838	0.00175735	*	0.42	EE007	5	807	-0.00167004	-0.00763542	0.00370565	*	0.472	Kirde-Eesti
EE007	6	814	-0.00290392	-0.00952099	0.00409721	*	0.392	EE007	6	814	0.00222761	-0.00272692	0.00707394	*	0.376	EE007	6	814	-0.0100899	-0.0211812	-0.000983918	*	0.016	Kirde-Eesti
EE007	7	636	-0.0126313	-0.0250283	-0.00178336	*	0.016	EE007	7	636	0.0021611	-0.00532026	0.00897393	*	0.58	EE007	7	636	-0.02784	-0.0447395	-0.0158738	*	0	Kirde-Eesti
EE007	8	342	-0.0127853	-0.0297522	0.00252802	*	0.092	EE007	8	342	0.00366263	-0.00656702	0.0140184	*	0.516	EE007	8	342	-0.00954703	-0.0324037	0.00821826	*	0.28	Kirde-Eesti
EE008	4	1649	-0.000512569	-0.00285511	0.00179645	*	0.648	EE008	4	1649	-9.04575e-05	-0.00252355	0.00224638	*	0.98	EE008	4	1649	-0.00121	-0.0045623	0.00209852	*	0.432	Lõuna-Eesti
EE008	5	1432	0.000299845	-0.00220983	0.00296261	*	0.848	EE008	5	1432	0.00216608	-0.000451936	0.00493928	*	0.104	EE008	5	1432	-5.658e-05	-0.00324348	0.00378696	*	0.992	Lõuna-Eesti
EE008	6	1354	-0.000883244	-0.00410557	0.00225845	*	0.532	EE008	6	1354	0.00324554	0.000421095	0.00621588	*	0.016	EE008	6	1354	-0.000871731	-0.00420552	0.00213461	*	0.608	Lõuna-Eesti
EE008	7	1284	-0.000496888	-0.00317402	0.0020862	*	0.656	EE008	7	1284	0.00302664	0.000562572	0.00587009	*	0.024	EE008	7	1284	-0.00166227	-0.00513355	0.0011293	*	0.248	Lõuna-Eesti
EE008	8	723	-0.00196436	-0.00610149	0.00234563	*	0.336	EE008	8	723	0.00205414	-0.00277318	0.00585356	*	0.336	EE008	8	723	-0.00407772	-0.00903117	0.000250452	*	0.06	Lõuna-Eesti
ES11	4	148	-0.0121294	-0.0365685	0.00233431	*	0.112	ES11	4	148	-0.00128337	-0.0188479	0.0123308	*	0.924	ES11	4	148	-0.0147236	-0.0457951	0.00421053	*	0.164	Galicia
ES11	5	109	-0.00859281	-0.0241454	0.00173649	*	0.104	ES11	5	109	-0.00127158	-0.0178128	0.0108034	*	0.84	ES11	5	109	-0.0108867	-0.0466496	0.00466418	*	0.22	Galicia
ES11	6	84	-0.01665	-0.0451401	-0.00208945	*	0.008	ES11	6	84	-0.000312255	-0.0232773	0.0191361	*	0.98	ES11	6	84	-0.0163851	-0.0691955	0.00133985	*	0.08	Galicia
ES11	7	86	-0.0287476	-0.0714038	-0.00625217	*	<0.001	ES11	7	86	-0.0102844	-0.0403151	0.0090428	*	0.264	ES11	7	86	0.000862608	-0.031614	0.0224319	*	0.92	Galicia
ES11	8	65	-0.0305686	-0.087897	-0.00440665	*	<0.001	ES11	8	65	-0.00868304	-0.0377103	0.0148728	*	0.38	ES11	8	65	0.0100225	-0.0237783	0.0519571	*	0.476	Galicia
ES12	4	72	-0.0025595	-0.0184004	0.00226399	*	0.48	ES12	4	72	0.00500713	0.000108767	0.0214617	*	0.012	ES12	4	72	0.00243215	-0.00402071	0.0160084	*	0.424	Principado de Asturias
ES12	5	62	-0.00852098	-0.0408559	0.00453182	*	0.236	ES12	5	62	0.00383549	-0.0177448	0.0285772	*	0.516	ES12	5	62	-0.010963	-0.0593838	0.00820889	*	0.284	Principado de Asturias
ES12	6	61	-0.000805272	-0.0195475	0.0132184	*	0.872	ES12	6	61	0.000842015	-0.0104044	0.0118597	*	0.804	ES12	6	61	-0.00656674	-0.0332553	0.0038115	*	0.26	Principado de Asturias
ES12	7	55	0.00908192	-0.0240142	0.0466831	*	0.548	ES12	7	55	0.00133571	0	0.00701295	*	0.584	ES12	7	55	0.00255612	-0.0478991	0.0487616	*	0.94	Principado de Asturias
ES12	8	27						ES12	8	27						ES12	8	27						Principado de Asturias
ES13	4	47						ES13	4	47						ES13	4	47						Cantabria
ES13	5	38						ES13	5	38						ES13	5	38						Cantabria
ES13	6	37						ES13	6	37						ES13	6	37						Cantabria
ES13	7	32						ES13	7	32						ES13	7	32						Cantabria
ES21	4	89	-0.0146413	-0.0470628	0.0113957	*	0.216	ES21	4	89	0.00534644	0.000698523	0.0186341	*	0.008	ES21	4	89	-0.0161152	-0.0546132	0.00547489	*	0.124	País Vasco
ES21	5	85	-0.0145889	-0.0485024	0.0318524	*	0.416	ES21	5	85	0.00334962	0.00025531	0.0128542	*	0.016	ES21	5	85	-0.0256562	-0.0742106	0.00662297	*	0.092	País Vasco
ES21	6	76	-0.00849971	-0.05518	0.0788852	*	0.716	ES21	6	76	0.0118521	0.00116719	0.0365458	*	0.016	ES21	6	76	-0.0242149	-0.0843059	0.0421398	*	0.364	País Vasco
ES21	7	65	-0.00289356	-0.0342526	0.0475407	*	0.74	ES21	7	65	-0.00241177	-0.0145804	0.00840189	*	0.888	ES21	7	65	-0.0425511	-0.137047	0.0011661	*	0.064	País Vasco
ES21	8	31						ES21	8	31						ES21	8	31						País Vasco
ES22	4	83	0.000349338	-0.0136467	0.0150617	*	0.996	ES22	4	83	0.00115872	0	0.00469324	*	0.064	ES22	4	83	-0.00666196	-0.0248704	0.00356954	*	0.192	Comunidad Foral de Navarra
ES22	5	75	-0.0184401	-0.0484506	-0.000897085	*	0.032	ES22	5	75	0	0	2.50131e-33		1.776	ES22	5	75	-0.0343647	-0.0908442	-0.00673672	*	0.004	Comunidad Foral de Navarra
ES22	6	63	-0.00564098	-0.0257079	0.00110425	*	0.116	ES22	6	63	0.000677425	0	0.00433738	*	0.088	ES22	6	63	-0.00349727	-0.022272	0.0147045	*	0.516	Comunidad Foral de Navarra
ES22	7	52	-0.0169445	-0.0560452	0.00354814	*	0.136	ES22	7	52	0	-5.81869e-35	2.80646e-33		1.776	ES22	7	52	-0.0182643	-0.066075	0.00558896	*	0.124	Comunidad Foral de Navarra
ES22	8	15						ES22	8	15						ES22	8	15						Comunidad Foral de Navarra
ES23	4	43						ES23	4	43						ES23	4	43						La Rioja
ES23	5	36						ES23	5	36						ES23	5	36						La Rioja
ES23	6	39						ES23	6	39						ES23	6	39						La Rioja
ES23	7	35						ES23	7	35						ES23	7	35						La Rioja
ES23	8	15						ES23	8	15						ES23	8	15						La Rioja
ES24	4	112	-0.020476	-0.0516019	0.00241841	*	0.084	ES24	4	112	0.00907858	-0.00320306	0.0264676	*	0.12	ES24	4	112	0.00226869	-0.0322412	0.0328623	*	0.824	Aragón
ES24	5	111	-0.0204411	-0.0564782	0.00846411	*	0.12	ES24	5	111	0.00985312	0.00241614	0.0270753	*	0	ES24	5	111	-0.0176575	-0.0675544	0.0275122	*	0.44	Aragón
ES24	6	92	-0.0500965	-0.104319	0.00753483	*	0.072	ES24	6	92	-0.0034464	-0.0498862	0.0445959	*	0.912	ES24	6	92	-0.0428599	-0.112395	0.0243891	*	0.208	Aragón
ES24	7	84	-0.0503372	-0.108265	-0.00176078	*	0.036	ES24	7	84	-0.0153337	-0.0562307	0.0204679	*	0.4	ES24	7	84	0.00657097	-0.0443483	0.0518946	*	0.776	Aragón
ES24	8	51	0.0331932	-0.0224932	0.112547	*	0.228	ES24	8	51	0.0110097	-0.0444021	0.0731479	*	0.624	ES24	8	51	0.0705607	-0.00317322	0.202231	*	0.06	Aragón
ES30	4	396	-0.014244	-0.0257976	-0.00552229	*	<0.001	ES30	4	396	-0.000173247	-0.00173637	0.00078593	*	0.84	ES30	4	396	-0.00215505	-0.0128676	0.00645311	*	0.628	Comunidad de Madrid
ES30	5	432	-0.0171454	-0.0291475	-0.00748516	*	<0.001	ES30	5	432	-0.000130505	-0.000659011	0.000285818	*	0.808	ES30	5	432	-0.0137243	-0.0264034	-0.0043297	*	0.004	Comunidad de Madrid
ES30	6	349	-0.0117384	-0.0238416	-0.0015444	*	0.032	ES30	6	349	-0.00156224	-0.00467104	0.000257021	*	0.28	ES30	6	349	-0.0154508	-0.0321292	-0.00507386	*	0	Comunidad de Madrid
ES30	7	301	-0.0304415	-0.0540514	-0.012422	*	<0.001	ES30	7	301	-0.00116544	-0.00530564	0.00111137	*	0.712	ES30	7	301	-0.0149816	-0.0361792	0.000662158	*	0.076	Comunidad de Madrid
ES30	8	132	-0.00414	-0.0182042	0.000236726	*	0.072	ES30	8	132	0	-1.67496e-35	6.72409e-34		1.796	ES30	8	132	-0.00105346	-0.0142397	0.0103793	*	0.712	Comunidad de Madrid
ES41	4	220	-0.00459937	-0.0131461	0.000889675	*	0.104	ES41	4	220	-0.00348651	-0.01087	0.00171288	*	0.232	ES41	4	220	0.00243968	-0.00430425	0.010169	*	0.408	Castilla y León
ES41	5	228	-0.00693781	-0.0158718	-0.00143671	*	<0.001	ES41	5	228	-0.000420451	-0.00213902	0.000520825	*	0.768	ES41	5	228	-0.00331047	-0.0117826	0.0016508	*	0.232	Castilla y León
ES41	6	214	-0.000286244	-0.00782407	0.0105162	*	0.94	ES41	6	214	0.000453026	4.40651e-05	0.00167052	*	0.016	ES41	6	214	0.000795617	-0.00801436	0.00992099	*	0.84	Castilla y León
ES41	7	180	-0.00418863	-0.0129985	0.00107202	*	0.152	ES41	7	180	-0.000413748	-0.00288734	0.000844654	*	0.728	ES41	7	180	-0.00803914	-0.020862	-0.0011648	*	0.016	Castilla y León
ES41	8	86	-0.00353844	-0.0173131	0.00256517	*	0.336	ES41	8	86	-0.00230084	-0.0114422	0.00102919	*	0.8	ES41	8	86	-0.00692256	-0.0273787	0.00246842	*	0.16	Castilla y León
ES42	4	261	-0.0106491	-0.0236218	-0.000504334	*	0.032	ES42	4	261	0.0018653	-0.00298392	0.00697242	*	0.4	ES42	4	261	-0.01556	-0.0347567	-0.00143515	*	0.02	Castilla-La Mancha
ES42	5	253	-0.0158145	-0.0331838	-0.000139901	*	0.048	ES42	5	253	-0.00187442	-0.0114216	0.00421103	*	0.804	ES42	5	253	-0.0252308	-0.0527753	-0.00531152	*	0.004	Castilla-La Mancha
ES42	6	219	-0.0206779	-0.0438001	-0.000960255	*	0.04	ES42	6	219	-0.00175866	-0.00809778	0.00247914	*	0.504	ES42	6	219	-0.0314241	-0.0628094	-0.00974069	*	0	Castilla-La Mancha
ES42	7	177	-0.0426263	-0.0977556	-0.00436464	*	0.02	ES42	7	177	-0.000844491	-0.00669658	0.00318797	*	0.844	ES42	7	177	-0.0121834	-0.0520357	0.0364151	*	0.608	Castilla-La Mancha
ES42	8	46						ES42	8	46						ES42	8	46						Castilla-La Mancha
ES43	4	70	-0.0131743	-0.0490705	0.0141536	*	0.316	ES43	4	70	-0.00249874	-0.0153268	0.00643614	*	0.8	ES43	4	70	0.000626828	-0.0270031	0.0402151	*	0.936	Extremadura
ES43	5	57	-0.00650787	-0.0383649	0.0195938	*	0.56	ES43	5	57	0	0	8.14869e-34		1.932	ES43	5	57	-0.000255818	-0.0404474	0.0352985	*	0.936	Extremadura
ES43	6	50	-0.0109163	-0.0525652	0.0183145	*	0.452	ES43	6	50	0	0	9.9515e-34		1.92	ES43	6	50	-0.015565	-0.0726556	0.0242363	*	0.448	Extremadura
ES43	7	42						ES43	7	42						ES43	7	42						Extremadura
ES43	8	25						ES43	8	25						ES43	8	25						Extremadura
ES51	4	508	-0.008608	-0.0174523	-0.000273689	*	0.04	ES51	4	508	0.00102087	0.000157031	0.00245238	*	0.016	ES51	4	508	0.00971612	-0.000656911	0.023602	*	0.072	Cataluña
ES51	5	459	-0.00772578	-0.015798	0.00160676	*	0.096	ES51	5	459	-0.00313376	-0.00903447	0.000582144	*	0.112	ES51	5	459	-0.0109482	-0.0333025	0.00107366	*	0.092	Cataluña
ES51	6	433	-0.0095444	-0.018696	0.000228377	*	0.06	ES51	6	433	-0.00414134	-0.0261214	0.00478695	*	0.736	ES51	6	433	-0.00268379	-0.0118023	0.00665652	*	0.504	Cataluña
ES51	7	328	-0.00448952	-0.0108773	0.00508802	*	0.2	ES51	7	328	0.0010505	-0.000960835	0.00403965	*	0.256	ES51	7	328	0.00113042	-0.00745136	0.0194467	*	1	Cataluña
ES51	8	216	-0.000803722	-0.0107088	0.0164345	*	0.852	ES51	8	216	0.000329925	-0.00407687	0.00661663	*	0.856	ES51	8	216	0.0038987	-0.00684921	0.0206507	*	0.552	Cataluña
ES52	4	378	0.000899925	-0.0102336	0.0127289	*	0.928	ES52	4	378	0.000313521	-0.00473959	0.00534243	*	0.848	ES52	4	378	-0.00647397	-0.0242178	0.0101611	*	0.504	Comunidad Valenciana
ES52	5	335	-0.00695274	-0.0258036	0.0134801	*	0.436	ES52	5	335	0.00279515	-0.00134863	0.0106351	*	0.224	ES52	5	335	0.00553725	-0.0129621	0.0368105	*	0.56	Comunidad Valenciana
ES52	6	308	-0.00492707	-0.0258507	0.0234361	*	0.616	ES52	6	308	0.000165342	-0.00743822	0.00770691	*	0.996	ES52	6	308	0.0109366	-0.0102277	0.0393437	*	0.312	Comunidad Valenciana
ES52	7	246	0.000190322	-0.0277947	0.0371038	*	0.896	ES52	7	246	-0.0122405	-0.0662246	0.0145924	*	0.716	ES52	7	246	-0.00494657	-0.0406295	0.0435571	*	0.832	Comunidad Valenciana
ES52	8	142	-0.00466621	-0.026413	0.0237045	*	0.6	ES52	8	142	-0.00117227	-0.00618179	0.00362284	*	0.536	ES52	8	142	0.0140775	-0.00231387	0.0496095	*	0.1	Comunidad Valenciana
ES53	4	32						ES53	4	32						ES53	4	32						Illes Balears
ES53	5	26						ES53	5	26						ES53	5	26						Illes Balears
ES53	6	20						ES53	6	20						ES53	6	20						Illes Balears
ES53	7	14						ES53	7	14						ES53	7	14						Illes Balears
ES53	8	9						ES53	8	9						ES53	8	9						Illes Balears
ES61	4	850	-0.0115701	-0.0213094	-0.00437749	*	<0.001	ES61	4	850	-0.00179547	-0.0103478	0.00354004	*	0.592	ES61	4	850	-0.00483129	-0.0158872	0.00580127	*	0.4	Andalucía
ES61	5	752	-0.0254359	-0.041525	-0.0123263	*	<0.001	ES61	5	752	-0.00671686	-0.0248257	0.00440355	*	0.244	ES61	5	752	-0.00472351	-0.0179054	0.0093849	*	0.464	Andalucía
ES61	6	709	-0.0173507	-0.0356703	-0.00499708	*	<0.001	ES61	6	709	0.00311706	-0.0015835	0.00905011	*	0.2	ES61	6	709	-0.0165537	-0.0381421	-0.00178355	*	0.012	Andalucía
ES61	7	626	-0.0283933	-0.0531545	-0.0103857	*	0.008	ES61	7	626	-0.00473315	-0.0314771	0.00889648	*	0.684	ES61	7	626	-0.0531853	-0.0864622	-0.0287453	*	0	Andalucía
ES61	8	379	-0.00538402	-0.0214063	0.037525	*	0.64	ES61	8	379	-0.00239241	-0.0139941	0.0108628	*	0.568	ES61	8	379	-0.0339027	-0.10008	-0.00457104	*	0.004	Andalucía
ES62	4	130	-0.0058717	-0.0204845	0.00529758	*	0.332	ES62	4	130	-0.010151	-0.0290333	0.0014344	*	0.104	ES62	4	130	-0.0116874	-0.0411458	0.0108367	*	0.344	Región de Murcia
ES62	5	123	-0.0249561	-0.0824853	0.000998937	*	0.06	ES62	5	123	0.0027949	-0.0172574	0.0454486	*	0.696	ES62	5	123	-0.0249733	-0.103693	0.068324	*	0.508	Región de Murcia
ES62	6	123	0.00344047	-0.0660185	0.113468	*	0.996	ES62	6	123	-0.00924181	-0.030996	0.0303716	*	0.548	ES62	6	123	-0.0139117	-0.0946083	0.0907564	*	0.756	Región de Murcia
ES62	7	94	0.0117085	-0.0754734	0.137329	*	0.904	ES62	7	94	-0.013346	-0.0408173	0.0139754	*	0.24	ES62	7	94	-0.0341227	-0.154879	0.0956523	*	0.572	Región de Murcia
ES62	8	42						ES62	8	42						ES62	8	42						Región de Murcia
ES63	4	2						ES63	4	2						ES63	4	2						Ciudad Autónoma de Ceuta
ES63	5	7						ES63	5	7						ES63	5	7						Ciudad Autónoma de Ceuta
ES63	6	4						ES63	6	4						ES63	6	4						Ciudad Autónoma de Ceuta
ES63	7	1						ES63	7	1						ES63	7	1						Ciudad Autónoma de Ceuta
ES70	4	122	-0.0140798	-0.054854	0.0127064	*	0.332	ES70	4	122	0.00987089	0.00187618	0.0242086	*	0.004	ES70	4	122	0.0121918	-0.0263285	0.062158	*	0.52	Canarias
ES70	5	96	0.00277165	-0.0375663	0.0555919	*	0.98	ES70	5	96	-0.000441039	-0.0165035	0.0183194	*	0.96	ES70	5	96	-0.0389109	-0.123551	0.00943185	*	0.136	Canarias
ES70	6	82	0.0255245	-0.0236054	0.119294	*	0.452	ES70	6	82	-0.00752079	-0.0246776	0.00287918	*	0.256	ES70	6	82	0.0190706	-0.0435652	0.110074	*	0.432	Canarias
ES70	7	78	-0.0175758	-0.0563374	-0.00186382	*	0.016	ES70	7	78	-0.00148388	-0.00667132	0.00259707	*	0.496	ES70	7	78	-0.00792821	-0.0453505	0.0122913	*	0.412	Canarias
ES70	8	34						ES70	8	34						ES70	8	34						Canarias
FR10	4	545	-0.00743734	-0.0153241	-0.00144447	*	0.012	FR10	4	545	-0.000348879	-0.00449001	0.00312706	*	0.892	FR10	4	545	-0.00426684	-0.011709	0.00218835	*	0.228	Île de France
FR10	5	479	-0.00838687	-0.0181192	-0.00111	*	0.02	FR10	5	479	0.000379108	-0.00424933	0.00447537	*	0.812	FR10	5	479	-0.00775969	-0.0173424	8.97697e-05	*	0.056	Île de France
FR10	6	374	-0.00959059	-0.0208199	-0.00152249	*	0.008	FR10	6	374	-0.000597326	-0.00731089	0.0035613	*	0.888	FR10	6	374	-0.0102476	-0.0201536	-0.0030746	*	0.004	Île de France
FR10	7	309	-0.00252387	-0.0084008	0.00169196	*	0.26	FR10	7	309	-3.79806e-06	-0.00446256	0.00342168		0.984	FR10	7	309	0.000158764	-0.00534055	0.00562974	*	0.984	Île de France
FR10	8	257	-0.00519653	-0.0145658	0.00139745	*	0.096	FR10	8	257	-0.00010091	-0.00537767	0.00457161	*	0.956	FR10	8	257	-0.00401648	-0.0144642	0.00464891	*	0.388	Île de France
FR21	4	157	-0.0208933	-0.0449357	-0.00517989	*	0.004	FR21	4	157	0.00718047	-0.00716685	0.029955	*	0.332	FR21	4	157	-0.00409713	-0.0247339	0.0150582	*	0.608	Champagne-Ardenne
FR21	5	117	-0.0360142	-0.0772177	-0.0119735	*	<0.001	FR21	5	117	0.020894	0.00152776	0.0532618	*	0.012	FR21	5	117	-0.0159044	-0.0466259	0.00703332	*	0.208	Champagne-Ardenne
FR21	6	73	-0.0515643	-0.114918	-0.0126459	*	0.004	FR21	6	73	-0.0021493	-0.0583015	0.0439646	*	0.936	FR21	6	73	-0.0458315	-0.131843	0.00278807	*	0.088	Champagne-Ardenne
FR21	7	66	-0.0275485	-0.0721599	-0.00331853	*	0.02	FR21	7	66	0.00625476	-0.0229493	0.0451214	*	0.664	FR21	7	66	-0.00338183	-0.0421943	0.0252392	*	0.752	Champagne-Ardenne
FR21	8	51	-0.000517113	-0.0171124	0.0213306	*	0.98	FR21	8	51	-0.00997271	-0.0411935	0.00332313	*	0.144	FR21	8	51	-0.00530826	-0.031812	0.019818	*	0.628	Champagne-Ardenne
FR22	4	181	-0.012581	-0.0320269	0.00188446	*	0.088	FR22	4	181	0.00272438	-0.0100707	0.0168173	*	0.604	FR22	4	181	-0.00322252	-0.02278	0.0126895	*	0.66	Picardie
FR22	5	124	-0.00973022	-0.0348917	0.01719	*	0.456	FR22	5	124	0.0142986	-0.00327932	0.0390257	*	0.104	FR22	5	124	-0.0207071	-0.0542515	0.00191438	*	0.104	Picardie
FR22	6	118	0.00219037	-0.0153897	0.0268623	*	0.752	FR22	6	118	0.0101662	-0.00457061	0.0305768	*	0.204	FR22	6	118	0.00282748	-0.0162463	0.0233805	*	0.784	Picardie
FR22	7	87	-0.0133018	-0.054467	0.0134467	*	0.328	FR22	7	87	0.00934528	-0.0103325	0.0419304	*	0.312	FR22	7	87	0.00538697	-0.0206313	0.0332078	*	0.664	Picardie
FR22	8	55	0.00135028	-0.015457	0.0203986	*	0.852	FR22	8	55	0.00599273	-0.0115635	0.0330282	*	0.524	FR22	8	55	-0.00795973	-0.0553888	0.0113614	*	0.56	Picardie
FR23	4	170	-0.00483312	-0.0153816	-0.00017255	*	0.032	FR23	4	170	-0.000601604	-0.00779396	0.00441103	*	0.844	FR23	4	170	-0.00145072	-0.00900423	0.00451758	*	0.608	Haute-Normandie
FR23	5	133	-0.006535	-0.0195539	-0.00108642	*	<0.001	FR23	5	133	0.00396826	-0.000356863	0.0135965	*	0.096	FR23	5	133	-0.00380582	-0.0156023	0.00206873	*	0.204	Haute-Normandie
FR23	6	138	-0.00185177	-0.00792378	0.00173788	*	0.304	FR23	6	138	0.00175833	-0.00105462	0.00819547	*	0.292	FR23	6	138	-0.00485916	-0.0143112	-0.00066873	*	0.004	Haute-Normandie
FR23	7	130	-0.00399129	-0.0134938	0.000272681	*	0.072	FR23	7	130	0.000510227	-0.00324494	0.00588221	*	0.776	FR23	7	130	-0.00267705	-0.00953515	0.000708838	*	0.168	Haute-Normandie
FR23	8	79	-0.0114037	-0.0416047	-0.000326563	*	0.02	FR23	8	79	-2.42964e-05	-0.0122532	0.0138327		0.96	FR23	8	79	-0.004243	-0.0245872	0.00430864	*	0.36	Haute-Normandie
FR24	4	310	0.00160116	-0.00599099	0.00979146	*	0.676	FR24	4	310	0.00272134	-0.00661733	0.0114719	*	0.456	FR24	4	310	-0.00224664	-0.0113022	0.00677597	*	0.576	Centre
FR24	5	213	0.0037746	-0.0111941	0.0201467	*	0.616	FR24	5	213	0.00572092	-0.0130779	0.0270509	*	0.488	FR24	5	213	-0.0038734	-0.0312458	0.0152241	*	0.716	Centre
FR24	6	183	-0.00860488	-0.0257557	0.00505307	*	0.248	FR24	6	183	0.00300106	-0.0123563	0.0209966	*	0.636	FR24	6	183	-0.0128075	-0.0324782	0.00145484	*	0.068	Centre
FR24	7	154	-0.0199415	-0.0510685	-0.00201239	*	0.02	FR24	7	154	-0.00791447	-0.0331344	0.0117904	*	0.496	FR24	7	154	-0.0158234	-0.0491945	0.0032639	*	0.12	Centre
FR24	8	116	-0.0168919	-0.0454995	0.000284779	*	0.056	FR24	8	116	0.00582947	-0.0192428	0.0396844	*	0.604	FR24	8	116	-0.0237874	-0.0633058	-0.00158912	*	0.036	Centre
FR25	4	198	-0.00662155	-0.0166587	-0.001306	*	0.008	FR25	4	198	-0.00172824	-0.00912523	0.00411723	*	0.556	FR25	4	198	0.000174955	-0.00729237	0.00730557	*	0.956	Basse-Normandie
FR25	5	171	-0.00817218	-0.0215567	-0.00077609	*	0.016	FR25	5	171	-0.000607412	-0.00864019	0.00739885	*	0.908	FR25	5	171	0.00267368	-0.00531856	0.015723	*	0.536	Basse-Normandie
FR25	6	140	-0.0170645	-0.0409443	-0.0025308	*	0.012	FR25	6	140	-0.00449116	-0.0218824	0.00732801	*	0.444	FR25	6	140	-0.0066585	-0.0256601	0.0106464	*	0.44	Basse-Normandie
FR25	7	131	-0.0190634	-0.0428776	-0.00460451	*	0.004	FR25	7	131	-0.00542022	-0.0252256	0.0101906	*	0.44	FR25	7	131	-0.00882999	-0.028819	0.00957656	*	0.324	Basse-Normandie
FR25	8	102	-0.00901521	-0.0305522	0.00337844	*	0.148	FR25	8	102	-0.00452556	-0.0211985	0.00910091	*	0.552	FR25	8	102	-0.00219038	-0.0183868	0.0137974	*	0.76	Basse-Normandie
FR26	4	169	-0.0163055	-0.0422444	0.00198778	*	0.064	FR26	4	169	0.01004	-0.00425559	0.0388002	*	0.28	FR26	4	169	-0.0105695	-0.0416447	0.0101367	*	0.372	Bourgogne
FR26	5	140	-0.00958848	-0.0385876	0.00215102	*	0.164	FR26	5	140	0.00360683	-0.00576146	0.0249552	*	0.656	FR26	5	140	-0.00924258	-0.0438181	0.00467042	*	0.244	Bourgogne
FR26	6	99	-0.00651756	-0.023425	-0.000270858	*	0.04	FR26	6	99	2.36683e-05	-0.00816581	0.00982206		0.968	FR26	6	99	-0.00182648	-0.0120036	0.0111385	*	0.672	Bourgogne
FR26	7	81	-0.00289456	-0.0126414	0.00108147	*	0.14	FR26	7	81	-0.0005597	-0.0121786	0.00760639	*	0.832	FR26	7	81	-0.00472756	-0.0225781	0.00175357	*	0.216	Bourgogne
FR26	8	66	-0.0105006	-0.0371659	-0.000831652	*	0.016	FR26	8	66	0.00430983	-0.00655189	0.0223143	*	0.436	FR26	8	66	-0.0101318	-0.0400132	0.00497663	*	0.224	Bourgogne
FR30	4	305	-0.00785161	-0.0187976	0.000863429	*	0.08	FR30	4	305	-0.00294621	-0.0125541	0.00504054	*	0.552	FR30	4	305	-0.00132033	-0.0110233	0.00961482	*	0.776	Nord - Pas-de-Calais
FR30	5	248	-0.0102559	-0.0215301	-0.00197998	*	0.028	FR30	5	248	-0.00106722	-0.00925012	0.00715167	*	0.824	FR30	5	248	-0.00061357	-0.0121057	0.00980056	*	0.872	Nord - Pas-de-Calais
FR30	6	224	-0.0121249	-0.028254	-0.000270791	*	0.044	FR30	6	224	-0.00276047	-0.0184555	0.0113919	*	0.688	FR30	6	224	0.0065917	-0.00716742	0.0246188	*	0.316	Nord - Pas-de-Calais
FR30	7	186	-0.00685186	-0.0225087	0.00672452	*	0.352	FR30	7	186	0.0117881	-0.00299037	0.0303446	*	0.124	FR30	7	186	0.00182677	-0.0195511	0.024947	*	0.836	Nord - Pas-de-Calais
FR30	8	143	-0.0155944	-0.0527012	0.005696	*	0.184	FR30	8	143	0.0184846	4.61595e-05	0.0508085	*	0.044	FR30	8	143	0.00408615	-0.0302531	0.0479745	*	0.884	Nord - Pas-de-Calais
FR41	4	310	-0.00708152	-0.0179423	0.000830629	*	0.092	FR41	4	310	0.00204106	-0.00648162	0.0104223	*	0.68	FR41	4	310	-0.00553081	-0.0164954	0.00413578	*	0.236	Lorraine
FR41	5	250	-0.00509657	-0.0140596	0.000860066	*	0.14	FR41	5	250	0.00325393	-0.00347924	0.0112091	*	0.352	FR41	5	250	-0.00440058	-0.0143663	0.00312073	*	0.228	Lorraine
FR41	6	222	-0.011324	-0.0261922	-0.000778139	*	0.028	FR41	6	222	0.00154651	-0.0097477	0.0163656	*	0.784	FR41	6	222	-0.00784113	-0.0233816	0.00949267	*	0.304	Lorraine
FR41	7	183	-0.00378144	-0.0161934	0.00537392	*	0.4	FR41	7	183	0.00831532	-0.0038007	0.0315786	*	0.244	FR41	7	183	0.00882423	-0.0038871	0.0342022	*	0.196	Lorraine
FR41	8	144	0.000835482	-0.0139599	0.0169749	*	0.896	FR41	8	144	0.00734212	-0.00753003	0.0422545	*	0.448	FR41	8	144	0.0130038	-0.0013993	0.0473564	*	0.092	Lorraine
FR42	4	189	-0.00497948	-0.0139764	-0.000488166	*	0.016	FR42	4	189	0.00453458	0.000774541	0.011779	*	0.012	FR42	4	189	-0.00380317	-0.0128021	0.0013738	*	0.184	Alsace
FR42	5	148	-0.00464993	-0.0147471	0.00187793	*	0.176	FR42	5	148	0.00193314	-0.00668638	0.0128387	*	0.604	FR42	5	148	-0.00632845	-0.0205746	0.00225958	*	0.136	Alsace
FR42	6	125	-0.00506923	-0.016033	0.00221752	*	0.18	FR42	6	125	0.00215978	-0.00707524	0.014015	*	0.632	FR42	6	125	-0.00421766	-0.0198726	0.00791038	*	0.384	Alsace
FR42	7	95	0.000547568	-0.0130181	0.0152629	*	0.996	FR42	7	95	-0.00722062	-0.0298437	0.00426755	*	0.252	FR42	7	95	0.00947763	-0.00233262	0.0341694	*	0.128	Alsace
FR42	8	76	-0.00113082	-0.0184042	0.0147144	*	0.908	FR42	8	76	-0.00198852	-0.0250715	0.0290725	*	0.792	FR42	8	76	-0.00264566	-0.0243648	0.02328	*	0.752	Alsace
FR43	4	126	-0.00199327	-0.0223331	0.0166811	*	0.888	FR43	4	126	0.00680573	-0.0116943	0.0355115	*	0.524	FR43	4	126	-0.00388121	-0.031441	0.0162142	*	0.68	Franche-Comté
FR43	5	110	-0.00461852	-0.0330631	0.0142627	*	0.664	FR43	5	110	-0.00680716	-0.0320056	0.0140839	*	0.468	FR43	5	110	0.0103519	-0.0132112	0.0449661	*	0.336	Franche-Comté
FR43	6	94	0.0125075	-0.0122558	0.0640622	*	0.464	FR43	6	94	-0.00664806	-0.0400322	0.0138232	*	0.548	FR43	6	94	-0.00234447	-0.0482643	0.0275704	*	0.944	Franche-Comté
FR43	7	73	0.00193279	-0.00923768	0.0202536	*	0.596	FR43	7	73	0.00804346	-0.00314946	0.0321039	*	0.2	FR43	7	73	0.00192998	-0.00990593	0.0175857	*	0.724	Franche-Comté
FR43	8	44						FR43	8	44						FR43	8	44						Franche-Comté
FR51	4	361	-0.00777734	-0.0197282	-0.000346814	*	0.04	FR51	4	361	-0.00434375	-0.0117666	0.00203207	*	0.168	FR51	4	361	-0.000115736	-0.0090076	0.0118411	*	0.996	Pays de la Loire
FR51	5	271	-0.016433	-0.0342299	-0.00560133	*	<0.001	FR51	5	271	-0.00196933	-0.00971433	0.00542888	*	0.612	FR51	5	271	-0.00622169	-0.0195889	0.00324832	*	0.228	Pays de la Loire
FR51	6	270	-0.00608869	-0.0140984	-0.000431426	*	0.032	FR51	6	270	0.000678117	-0.00471661	0.00624126	*	0.864	FR51	6	270	-0.00350137	-0.0109483	0.00175966	*	0.224	Pays de la Loire
FR51	7	223	-0.0042962	-0.0123142	-0.000664019	*	<0.001	FR51	7	223	0.00138836	-0.0010691	0.00548909	*	0.308	FR51	7	223	-0.00453991	-0.0144722	-0.000533421	*	0.02	Pays de la Loire
FR51	8	166	-0.00726795	-0.0234864	0.000674279	*	0.084	FR51	8	166	0.00420912	-0.00178048	0.0156965	*	0.184	FR51	8	166	-0.00435649	-0.0193555	0.00310509	*	0.276	Pays de la Loire
FR52	4	329	-0.00271999	-0.0114085	0.00131955	*	0.232	FR52	4	329	-0.000582127	-0.00476886	0.00428833	*	0.704	FR52	4	329	-0.00368473	-0.0122799	5.85628e-05	*	0.056	Bretagne
FR52	5	257	-0.00400937	-0.0163229	0.000911548	*	0.192	FR52	5	257	-0.00074429	-0.0048689	0.00760658	*	0.672	FR52	5	257	-0.00241547	-0.0144309	0.00381512	*	0.636	Bretagne
FR52	6	258	-0.00164649	-0.0105872	0.00791136	*	0.668	FR52	6	258	0.00362582	-0.00301231	0.0176093	*	0.408	FR52	6	258	-0.00858838	-0.0230962	-0.00108147	*	0.012	Bretagne
FR52	7	205	0.000772786	-0.0045238	0.00771227	*	0.724	FR52	7	205	-0.00577328	-0.020518	-8.28248e-05	*	0.036	FR52	7	205	0.00222841	-0.00348808	0.0109486	*	0.504	Bretagne
FR52	8	166	-0.00674038	-0.0320377	0.00508923	*	0.332	FR52	8	166	-0.0116763	-0.0449757	0.00403125	*	0.188	FR52	8	166	0.000948908	-0.0160383	0.0296424	*	0.92	Bretagne
FR53	4	233	0.00162171	-0.00358859	0.00748068	*	0.508	FR53	4	233	-0.00290533	-0.00780598	0.00139594	*	0.164	FR53	4	233	-0.00166111	-0.00751318	0.00210635	*	0.356	Poitou-Charentes
FR53	5	167	0.00112083	-0.000727613	0.00495953	*	0.324	FR53	5	167	0.000537589	-0.00167191	0.00438341	*	0.64	FR53	5	167	-0.0018633	-0.00714901	0.000343278	*	0.152	Poitou-Charentes
FR53	6	136	0.00121645	-0.00338679	0.0082497	*	0.536	FR53	6	136	-0.00106465	-0.00541818	0.00332219	*	0.476	FR53	6	136	-0.00388969	-0.0131109	0.00104973	*	0.132	Poitou-Charentes
FR53	7	116	0.00183014	-0.00130582	0.0102834	*	0.26	FR53	7	116	0.00272191	-0.000220229	0.010334	*	0.084	FR53	7	116	-0.00141991	-0.00687642	0.00244435	*	0.5	Poitou-Charentes
FR53	8	89	0.00286077	-0.00425429	0.0158599	*	0.4	FR53	8	89	0.0104294	0.00129976	0.0349849	*	0.008	FR53	8	89	-0.00377781	-0.0202907	0.00446666	*	0.416	Poitou-Charentes
FR61	4	273	-0.00385511	-0.00980968	1.4598e-05	*	0.052	FR61	4	273	0.00181382	-0.00212901	0.00702276	*	0.388	FR61	4	273	-0.0053751	-0.0126217	-0.000659671	*	0.02	Aquitaine
FR61	5	246	-0.00517153	-0.0116395	-0.00110341	*	0.008	FR61	5	246	0.00228826	-0.00185464	0.00820295	*	0.304	FR61	5	246	-0.00640907	-0.0150357	-0.00157779	*	0.008	Aquitaine
FR61	6	225	-0.00504223	-0.0143729	0.000591428	*	0.092	FR61	6	225	-0.00362935	-0.012447	0.00205406	*	0.22	FR61	6	225	-0.00744736	-0.0179305	-0.000572958	*	0.024	Aquitaine
FR61	7	197	-0.00491504	-0.0122283	-0.00025835	*	0.028	FR61	7	197	-9.48878e-06	-0.00485311	0.00514651		0.956	FR61	7	197	-0.00258175	-0.00937891	0.00147909	*	0.204	Aquitaine
FR61	8	140	-0.00816741	-0.0212818	-0.000774515	*	0.028	FR61	8	140	0.00205685	-0.00449006	0.0108542	*	0.536	FR61	8	140	-0.00489033	-0.0139936	0.00158063	*	0.196	Aquitaine
FR62	4	353	-0.00942761	-0.0200744	-0.00247015	*	<0.001	FR62	4	353	0.00241149	-0.00266476	0.0101839	*	0.404	FR62	4	353	-0.000337558	-0.00713719	0.00686578	*	0.9	Midi-Pyrénées
FR62	5	269	-0.00756857	-0.019417	0.0016924	*	0.116	FR62	5	269	-0.000821195	-0.00912948	0.00911487	*	0.808	FR62	5	269	-0.00222583	-0.0116061	0.00737971	*	0.58	Midi-Pyrénées
FR62	6	221	-0.00650926	-0.0188347	0.00264431	*	0.172	FR62	6	221	0.00498181	-0.00384895	0.0172112	*	0.24	FR62	6	221	-0.00798268	-0.0232682	0.00264772	*	0.16	Midi-Pyrénées
FR62	7	182	-0.000971707	-0.0114198	0.0106923	*	0.804	FR62	7	182	0.0084215	-0.00197913	0.0259824	*	0.164	FR62	7	182	-0.0111937	-0.0380808	0.00652946	*	0.224	Midi-Pyrénées
FR62	8	157	-0.00407211	-0.0144801	0.00372272	*	0.252	FR62	8	157	0.00089626	-0.0094166	0.022557	*	0.928	FR62	8	157	-0.0160451	-0.0526947	-0.00120727	*	0.016	Midi-Pyrénées
FR63	4	125	-0.00734506	-0.0219243	0.000270434	*	0.076	FR63	4	125	0.00804239	-0.000312236	0.0246404	*	0.064	FR63	4	125	-0.00133388	-0.0124193	0.00756001	*	0.74	Limousin
FR63	5	92	-0.00565575	-0.0203982	0.0001831	*	0.088	FR63	5	92	0.00649342	0.00043245	0.021653	*	0	FR63	5	92	-0.00433945	-0.019152	0.00346341	*	0.26	Limousin
FR63	6	76	-0.009571	-0.0287328	0.0016364	*	0.144	FR63	6	76	0.00477422	-0.007965	0.0251985	*	0.468	FR63	6	76	-0.00135333	-0.0208145	0.015895	*	0.86	Limousin
FR63	7	69	-0.00726325	-0.0297672	0.00542261	*	0.284	FR63	7	69	-0.00335771	-0.0214824	0.0159224	*	0.62	FR63	7	69	-0.00249717	-0.0251604	0.0168966	*	0.636	Limousin
FR63	8	51	-0.00493093	-0.0358423	0.0152772	*	0.552	FR63	8	51	0.00588133	-0.0172351	0.0385567	*	0.692	FR63	8	51	-0.0104829	-0.0677834	0.00711228	*	0.328	Limousin
FR71	4	501	-0.00180219	-0.00679218	0.00228482	*	0.364	FR71	4	501	0.00409062	5.33358e-05	0.00930569	*	0.044	FR71	4	501	-0.00391174	-0.00976814	0.00256671	*	0.196	Rhône-Alpes
FR71	5	436	-0.00380107	-0.0102665	0.000248893	*	0.056	FR71	5	436	0.00181832	-0.00237986	0.00769027	*	0.4	FR71	5	436	-0.00516413	-0.01247	-0.000144337	*	0.044	Rhône-Alpes
FR71	6	393	-0.0028007	-0.00667167	1.29123e-05	*	0.056	FR71	6	393	0.00028197	-0.00283195	0.00327551	*	0.884	FR71	6	393	-0.00286064	-0.00696686	0.000585547	*	0.108	Rhône-Alpes
FR71	7	344	-0.00333662	-0.00805946	-0.000579055	*	0.012	FR71	7	344	-0.00188177	-0.00624655	0.00132144	*	0.304	FR71	7	344	-0.00338383	-0.00866061	0.000342633	*	0.068	Rhône-Alpes
FR71	8	283	-0.00277293	-0.00704104	-0.000236158	*	0.024	FR71	8	283	-0.00184349	-0.00577743	0.000591623	*	0.12	FR71	8	283	-0.00244554	-0.00786829	0.000441647	*	0.112	Rhône-Alpes
FR72	4	178	-0.00376959	-0.0110126	0.00180476	*	0.196	FR72	4	178	0.000961667	-0.00430346	0.00778406	*	0.704	FR72	4	178	-0.00520993	-0.0171874	0.000915024	*	0.12	Auvergne
FR72	5	124	-0.00268526	-0.0146086	0.0067569	*	0.524	FR72	5	124	-0.00183218	-0.0126781	0.00729935	*	0.72	FR72	5	124	-0.0103469	-0.0288407	-7.57788e-05	*	0.048	Auvergne
FR72	6	114	-0.0102933	-0.036255	0.00184987	*	0.096	FR72	6	114	-0.00469556	-0.0207956	0.00723949	*	0.424	FR72	6	114	-0.0108503	-0.0331005	0.00391279	*	0.148	Auvergne
FR72	7	94	-0.0123492	-0.0371292	0.00235308	*	0.12	FR72	7	94	-0.0078025	-0.0285136	0.00515876	*	0.196	FR72	7	94	-0.010539	-0.0333477	0.00441217	*	0.176	Auvergne
FR72	8	71	-0.00076267	-0.0077817	0.00571788	*	0.844	FR72	8	71	-0.00589846	-0.0245118	-0.000654226	*	0.004	FR72	8	71	-0.00748473	-0.0268398	-0.000396086	*	0.008	Auvergne
FR81	4	251	-0.013362	-0.0290209	-0.00386185	*	<0.001	FR81	4	251	0.00142096	-0.00542171	0.0107124	*	0.736	FR81	4	251	-0.00918439	-0.0215701	-0.00142621	*	0.016	Languedoc-Roussillon
FR81	5	197	-0.0104328	-0.0247816	-0.00129757	*	0.012	FR81	5	197	0.00336927	-0.0061789	0.0145785	*	0.472	FR81	5	197	-0.00971314	-0.0264561	0.00209092	*	0.076	Languedoc-Roussillon
FR81	6	172	-0.0135167	-0.0306848	-0.00246272	*	<0.001	FR81	6	172	0.00130422	-0.00718292	0.0112137	*	0.74	FR81	6	172	-0.00997656	-0.0263659	0.00107116	*	0.084	Languedoc-Roussillon
FR81	7	156	-0.011313	-0.0301261	7.89737e-06	*	0.048	FR81	7	156	0.00360713	-0.00562013	0.0146988	*	0.404	FR81	7	156	-0.0149013	-0.0363595	-0.0025303	*	0.012	Languedoc-Roussillon
FR81	8	105	-0.00367952	-0.0138357	0.00252061	*	0.284	FR81	8	105	0.00430071	-0.00143531	0.0145676	*	0.124	FR81	8	105	-0.00676812	-0.0205776	0.000804762	*	0.068	Languedoc-Roussillon
FR82	4	259	-0.0111793	-0.029032	-0.00269941	*	<0.001	FR82	4	259	0.00382428	-0.00153781	0.0107667	*	0.168	FR82	4	259	-0.00120861	-0.0113151	0.00972575	*	0.816	Provence-Alpes-Côte d'Azur
FR82	5	200	-0.00449592	-0.0120498	0.000679195	*	0.108	FR82	5	200	-0.000122672	-0.00544851	0.00552704	*	0.992	FR82	5	200	-0.00182503	-0.00893963	0.0042713	*	0.492	Provence-Alpes-Côte d'Azur
FR82	6	185	-0.00668351	-0.0167959	-0.000320644	*	0.032	FR82	6	185	0.00359058	-0.0010108	0.0114522	*	0.152	FR82	6	185	-0.00715831	-0.0208245	0.000537616	*	0.064	Provence-Alpes-Côte d'Azur
FR82	7	166	-0.00920225	-0.026739	-0.00062273	*	0.024	FR82	7	166	0.00323397	-0.00142544	0.0116896	*	0.196	FR82	7	166	-0.00566035	-0.0175713	0.000223059	*	0.08	Provence-Alpes-Côte d'Azur
FR82	8	94	-0.00712466	-0.0202988	6.42432e-05	*	0.048	FR82	8	94	0.000269342	-0.00812395	0.00780977	*	0.944	FR82	8	94	-0.00715571	-0.0247994	0.00166985	*	0.156	Provence-Alpes-Côte d'Azur
FR83	4	3						FR83	4	3						FR83	4	3						Corse
FR83	5	4						FR83	5	4						FR83	5	4						Corse
FR83	6	6						FR83	6	6						FR83	6	6						Corse
FR83	7	3						FR83	7	3						FR83	7	3						Corse
FR83	8	1						FR83	8	1						FR83	8	1						Corse
ITC1	4	222	-0.000548328	-0.00369369	0.00185854	*	0.624	ITC1	4	222	-0.00059634	-0.00396469	0.00186932	*	0.6	ITC1	4	222	-0.000208208	-0.00412435	0.00327024	*	0.816	Piemonte
ITC1	5	348	-0.00212247	-0.00597947	0.000556902	*	0.128	ITC1	5	348	-0.000633009	-0.0032246	0.00133967	*	0.588	ITC1	5	348	-0.00207249	-0.00785581	0.0011979	*	0.272	Piemonte
ITC1	6	360	-0.000155894	-0.00108125	0.000419262	*	0.656	ITC1	6	360	0.000136034	-0.000403156	0.000713134	*	0.528	ITC1	6	360	0.000301751	-0.000344365	0.00129367	*	0.416	Piemonte
ITC1	7	341	-0.00206474	-0.00507444	-0.00044346	*	0.008	ITC1	7	341	0.00025954	-0.000609988	0.00136434	*	0.492	ITC1	7	341	-0.00115121	-0.00389711	0.000334412	*	0.188	Piemonte
ITC1	8	108	-0.00131539	-0.00730045	7.01267e-05	*	0.112	ITC1	8	108	-0.000795373	-0.00459035	0.000634787	*	0.376	ITC1	8	108	7.76566e-05	-0.00215008	0.00377277	*	0.948	Piemonte
ITC3	4	54	-0.0126902	-0.0803148	0.00479329	*	0.272	ITC3	4	54	-0.00302489	-0.0206824	0.0148615	*	0.66	ITC3	4	54	-0.0124457	-0.0739536	0.00411926	*	0.352	Liguria
ITC3	5	56	-0.00229254	-0.0137424	0.00419161	*	0.54	ITC3	5	56	9.57963e-05	-0.0104723	0.00730417	*	0.952	ITC3	5	56	0.00858468	0	0.0344854	*	0.056	Liguria
ITC3	6	76	-0.00376622	-0.0175322	0.00401376	*	0.376	ITC3	6	76	0.00157412	-0.00637809	0.0123554	*	0.684	ITC3	6	76	0.0044697	-0.00505992	0.0209936	*	0.312	Liguria
ITC3	7	88	-0.00762858	-0.0283478	0.00132815	*	0.152	ITC3	7	88	0.000379545	-0.0168028	0.0191256	*	0.88	ITC3	7	88	-0.0103396	-0.041954	0.0030436	*	0.164	Liguria
ITC3	8	34						ITC3	8	34						ITC3	8	34						Liguria
ITC4	4	414	-0.00764878	-0.0177178	-0.000667888	*	0.028	ITC4	4	414	-0.00205566	-0.0099231	0.00372111	*	0.476	ITC4	4	414	-0.00390939	-0.0130263	0.00376446	*	0.312	Lombardia
ITC4	5	596	-0.00837392	-0.0167385	-0.00265309	*	0.008	ITC4	5	596	-0.00209408	-0.00830412	0.00286048	*	0.408	ITC4	5	596	-0.00832921	-0.0165937	-0.00148264	*	0.008	Lombardia
ITC4	6	680	-0.00338014	-0.00789223	-5.75844e-05	*	0.044	ITC4	6	680	-0.000651754	-0.00438224	0.0022874	*	0.74	ITC4	6	680	-0.00545337	-0.0124701	-0.00137657	*	0.004	Lombardia
ITC4	7	607	-0.0043907	-0.00952985	-0.000761117	*	<0.001	ITC4	7	607	0.000456172	-0.00275831	0.00389636	*	0.704	ITC4	7	607	-0.00441086	-0.0100965	0.000462607	*	0.088	Lombardia
ITC4	8	199	-0.00962379	-0.0272565	0.00137437	*	0.092	ITC4	8	199	-0.00764552	-0.024012	0.000982886	*	0.1	ITC4	8	199	-0.0102312	-0.034928	0.00425733	*	0.16	Lombardia
ITF1	4	3						ITF1	4	3						ITF1	4	3						Abruzzo
ITF1	5	91	-0.00454002	-0.0206568	0.00988726	*	0.44	ITF1	5	91	-0.0037283	-0.0203608	0.010305	*	0.54	ITF1	5	91	-0.00411579	-0.0278721	0.00830685	*	0.656	Abruzzo
ITF1	6	117	-0.017708	-0.0467068	-0.00261769	*	<0.001	ITF1	6	117	0.00110804	-0.0160231	0.0167472	*	0.824	ITF1	6	117	-0.00485	-0.0272086	0.00714045	*	0.5	Abruzzo
ITF1	7	90	-0.00867039	-0.0289158	-0.000192487	*	0.04	ITF1	7	90	-0.00280633	-0.0200115	0.00636635	*	0.66	ITF1	7	90	0.00917709	-0.00120007	0.0378637	*	0.124	Abruzzo
ITF1	8	48						ITF1	8	48						ITF1	8	48						Abruzzo
ITF3	4	342	-0.0214097	-0.0416409	-0.00778442	*	<0.001	ITF3	4	342	-0.00314984	-0.0180984	0.00893287	*	0.676	ITF3	4	342	-0.0111813	-0.0305185	0.00161623	*	0.088	Campania
ITF3	5	350	-0.00563135	-0.0146678	0.000340359	*	0.076	ITF3	5	350	-0.0026402	-0.0124988	0.00413814	*	0.496	ITF3	5	350	-0.0108716	-0.0265351	-0.00186124	*	0.016	Campania
ITF3	6	401	-0.00950276	-0.0205846	-0.00246997	*	0.008	ITF3	6	401	-0.00431455	-0.0140922	0.00277923	*	0.232	ITF3	6	401	-0.0122152	-0.0271794	-0.00284575	*	0.004	Campania
ITF3	7	378	-0.0157582	-0.0419342	-0.00269385	*	0.004	ITF3	7	378	0.000752686	-0.00983856	0.0184856	*	0.96	ITF3	7	378	-0.00504762	-0.035576	0.00898564	*	0.748	Campania
ITF3	8	280	-0.00178748	-0.00864785	0.00239162	*	0.448	ITF3	8	280	-0.00131698	-0.00587252	0.00278291	*	0.472	ITF3	8	280	-0.00464559	-0.0156339	0.00101483	*	0.128	Campania
ITF4	4	194	-0.000997109	-0.0364472	0.0285945	*	0.948	ITF4	4	194	0.00538048	-0.0135037	0.0303752	*	0.6	ITF4	4	194	0.0115258	-0.0362055	0.0489475	*	0.492	Puglia
ITF4	5	301	-0.00464516	-0.0209758	0.00885315	*	0.528	ITF4	5	301	-0.00508234	-0.0176305	0.00693582	*	0.408	ITF4	5	301	-0.00372032	-0.0340193	0.0137164	*	0.816	Puglia
ITF4	6	357	-0.00707596	-0.0168137	0.00121551	*	0.076	ITF4	6	357	-0.00423873	-0.0116314	0.00109354	*	0.152	ITF4	6	357	-0.0144728	-0.0324371	-0.00335212	*	0	Puglia
ITF4	7	306	-0.00796254	-0.0197868	-0.000603034	*	0.036	ITF4	7	306	-0.000485568	-0.00785306	0.00463189	*	0.852	ITF4	7	306	-0.0142036	-0.0326659	-0.00199641	*	0.008	Puglia
ITF4	8	180	-0.00412848	-0.0174034	0.003127	*	0.332	ITF4	8	180	0.00140833	-0.00427478	0.0106446	*	0.64	ITF4	8	180	-0.0118752	-0.0373551	-0.00139666	*	0	Puglia
ITF5	4	152	-0.0291367	-0.0725065	-0.00230655	*	0.024	ITF5	4	152	-0.0179464	-0.0477073	0.00411926	*	0.092	ITF5	4	152	-0.0205802	-0.0667611	0.0175487	*	0.32	Basilicata
ITF5	5	129	-0.00894152	-0.035296	0.00947976	*	0.348	ITF5	5	129	0.00914913	-0.00979768	0.0351856	*	0.408	ITF5	5	129	-0.0174277	-0.0586598	0.00341843	*	0.116	Basilicata
ITF5	6	147	-0.00329834	-0.0139929	0.00206512	*	0.204	ITF5	6	147	-0.00352633	-0.0117661	0.00114802	*	0.144	ITF5	6	147	-8.19058e-05	-0.00642691	0.00657181	*	1	Basilicata
ITF5	7	116	-0.000829407	-0.00740243	0.00588744	*	0.844	ITF5	7	116	-0.00198793	-0.00971229	0.00488476	*	0.508	ITF5	7	116	-0.00705759	-0.021422	0.000357092	*	0.056	Basilicata
ITF5	8	81	-0.00357488	-0.0148621	0.00285323	*	0.316	ITF5	8	81	0.000295808	-0.00441447	0.0064125	*	1	ITF5	8	81	0.00257144	-0.00611546	0.0178555	*	0.512	Basilicata
ITF6	4	144	-0.0265675	-0.0755225	0.00938468	*	0.172	ITF6	4	144	-0.0126279	-0.0605685	0.0309548	*	0.512	ITF6	4	144	-0.00750406	-0.0610966	0.0328752	*	0.76	Calabria
ITF6	5	254	-0.004058	-0.0234115	0.0102724	*	0.588	ITF6	5	254	-0.00817219	-0.0271945	0.00782204	*	0.3	ITF6	5	254	0.00505302	-0.0159568	0.0281286	*	0.688	Calabria
ITF6	6	274	-0.0109375	-0.038015	0.0192785	*	0.52	ITF6	6	274	0.00116534	-0.0250668	0.0302768	*	0.908	ITF6	6	274	-0.0312388	-0.0698664	-0.00122789	*	0.024	Calabria
ITF6	7	227	-0.00638472	-0.0421089	0.036188	*	0.744	ITF6	7	227	-0.0106123	-0.049356	0.029246	*	0.508	ITF6	7	227	-0.0615619	-0.155612	-0.00465347	*	0.008	Calabria
ITF6	8	160	-0.0303078	-0.0646306	0.00103494	*	0.052	ITF6	8	160	-0.0238284	-0.0586045	0.00695671	*	0.096	ITF6	8	160	-0.0759278	-0.172824	-0.0216299	*	0	Calabria
ITG1	4	335	-0.0220591	-0.0397957	-0.00806799	*	<0.001	ITG1	4	335	-0.0106974	-0.025645	-0.000762013	*	0.024	ITG1	4	335	-0.0128384	-0.0335801	0.00414288	*	0.116	Sicilia
ITG1	5	359	-0.0105859	-0.027011	0.00453815	*	0.204	ITG1	5	359	0.000961182	-0.0133719	0.0147799	*	0.876	ITG1	5	359	0.00529822	-0.01236	0.0250876	*	0.6	Sicilia
ITG1	6	460	-0.017733	-0.0388724	-0.00097871	*	0.032	ITG1	6	460	0.000499824	-0.0126098	0.015814	*	0.928	ITG1	6	460	-0.00279997	-0.0228305	0.0184813	*	0.836	Sicilia
ITG1	7	371	-0.0264167	-0.0550808	-0.00809603	*	<0.001	ITG1	7	371	-0.00364605	-0.018832	0.0129778	*	0.564	ITG1	7	371	0.000408968	-0.0151197	0.017965	*	0.948	Sicilia
ITG1	8	250	-0.046581	-0.0999435	-0.0147572	*	<0.001	ITG1	8	250	0.0116391	-0.00574942	0.0376627	*	0.244	ITG1	8	250	-0.0111197	-0.0491309	0.0278353	*	0.496	Sicilia
ITG2	4	107	-0.000560485	-0.0102276	0.00950503	*	0.864	ITG2	4	107	-0.00493645	-0.0130552	-0.000765818	*	0	ITG2	4	107	0.0127672	0.00184772	0.0358328	*	0.008	Sardegna
ITG2	5	120	-0.00235359	-0.0192057	0.00888033	*	0.708	ITG2	5	120	0.00211898	-0.0105502	0.0159121	*	0.708	ITG2	5	120	-0.00663479	-0.0304134	0.00982571	*	0.448	Sardegna
ITG2	6	123	-0.00270103	-0.0167172	0.00680117	*	0.588	ITG2	6	123	-0.00121169	-0.0104053	0.00986318	*	0.76	ITG2	6	123	0.00402919	-0.00731859	0.0187989	*	0.488	Sardegna
ITG2	7	102	-0.0070837	-0.024729	0.00111084	*	0.108	ITG2	7	102	-0.00523604	-0.0191195	0.00276873	*	0.204	ITG2	7	102	-0.0106235	-0.0363458	-0.000409568	*	0.016	Sardegna
ITG2	8	65	0.00157389	-0.0160131	0.0260016	*	0.868	ITG2	8	65	0.000222974	-0.0167604	0.029157	*	0.98	ITG2	8	65	-0.00972242	-0.0399508	0.00237753	*	0.176	Sardegna
ITH1	4	21						ITH1	4	21						ITH1	4	21						Provincia Autonoma di Bolzano/Bozen
ITH1	5	7						ITH1	5	7						ITH1	5	7						Provincia Autonoma di Bolzano/Bozen
ITH1	6	4						ITH1	6	4						ITH1	6	4						Provincia Autonoma di Bolzano/Bozen
ITH1	7	7						ITH1	7	7						ITH1	7	7						Provincia Autonoma di Bolzano/Bozen
ITH2	4	41						ITH2	4	41						ITH2	4	41						Provincia Autonoma di Trento
ITH2	5	44						ITH2	5	44						ITH2	5	44						Provincia Autonoma di Trento
ITH2	6	53	-0.0354367	-0.118731	-0.00159342	*	0.016	ITH2	6	53	-0.0164569	-0.0532819	-0.00147034	*	0	ITH2	6	53	-0.0201001	-0.108281	0.0162623	*	0.4	Provincia Autonoma di Trento
ITH2	7	52	0.000800398	-0.00454258	0.00995496	*	0.82	ITH2	7	52	-0.0010475	-0.00707482	0	*	0.268	ITH2	7	52	0.000678309	-0.000989982	0.00585974	*	0.672	Provincia Autonoma di Trento
ITH2	8	2						ITH2	8	2						ITH2	8	2						Provincia Autonoma di Trento
ITH3	4	301	-0.00767103	-0.021474	0.00167363	*	0.096	ITH3	4	301	0.00545113	-0.00228411	0.0154131	*	0.176	ITH3	4	301	-0.00826803	-0.0229239	0.00329268	*	0.144	Veneto
ITH3	5	381	-0.00459893	-0.0128477	0.000410241	*	0.068	ITH3	5	381	-0.00729192	-0.0157991	-0.00194107	*	0.004	ITH3	5	381	-0.00524703	-0.0130067	-0.000533295	*	0.016	Veneto
ITH3	6	365	-0.0108212	-0.0261214	-0.000415626	*	0.036	ITH3	6	365	0.00641484	-0.0031201	0.0181331	*	0.168	ITH3	6	365	-0.00684396	-0.0205563	0.004053	*	0.24	Veneto
ITH3	7	283	-0.0129206	-0.0273124	0.00100677	*	0.064	ITH3	7	283	-0.0124041	-0.0331902	-4.72587e-05	*	0.048	ITH3	7	283	-0.0245823	-0.0517196	-0.00901806	*	0	Veneto
ITH3	8	100	-0.0126077	-0.0396847	0.00154655	*	0.084	ITH3	8	100	-0.013606	-0.0454534	-0.000418187	*	0.044	ITH3	8	100	-0.0117559	-0.0443618	0.000406501	*	0.068	Veneto
ITH4	4	115	-0.012251	-0.0439416	0.00293307	*	0.16	ITH4	4	115	-0.00330146	-0.0210067	0.0126122	*	0.728	ITH4	4	115	-0.00284957	-0.0267551	0.0137498	*	0.776	Friuli-Venezia Giulia
ITH4	5	133	-0.0140522	-0.0432289	0.00205288	*	0.092	ITH4	5	133	0.0126798	-0.00193941	0.0338791	*	0.112	ITH4	5	133	-0.0140599	-0.0444659	0.003474	*	0.172	Friuli-Venezia Giulia
ITH4	6	144	-0.0109708	-0.0299749	-2.51918e-05	*	0.048	ITH4	6	144	-0.00103062	-0.0156357	0.0114192	*	0.904	ITH4	6	144	0.00164515	-0.0119751	0.0134375	*	0.796	Friuli-Venezia Giulia
ITH4	7	110	-0.0264493	-0.0718159	-0.001536	*	0.032	ITH4	7	110	0.0109637	-0.0132714	0.0439123	*	0.392	ITH4	7	110	-0.000807707	-0.0354247	0.0362699	*	0.98	Friuli-Venezia Giulia
ITH4	8	39						ITH4	8	39						ITH4	8	39						Friuli-Venezia Giulia
ITH5	4	212	-0.00187895	-0.00713634	0.00181517	*	0.36	ITH5	4	212	0.000708459	-0.0026742	0.0064402	*	0.668	ITH5	4	212	0.000334749	-0.00431472	0.00471713	*	0.932	Emilia-Romagna
ITH5	5	308	-0.00486014	-0.0113683	-0.000654161	*	0.008	ITH5	5	308	0.000673974	-0.00278791	0.00547266	*	0.608	ITH5	5	308	-0.00102356	-0.00869304	0.00491409	*	0.704	Emilia-Romagna
ITH5	6	339	-0.00066966	-0.00344656	0.00200371	*	0.604	ITH5	6	339	-0.000921081	-0.00346925	0.00091938	*	0.428	ITH5	6	339	-0.00112784	-0.00478282	0.000882398	*	0.352	Emilia-Romagna
ITH5	7	304	-0.00657648	-0.0166226	-0.00163456	*	0.004	ITH5	7	304	-0.000776281	-0.00649602	0.00360542	*	0.676	ITH5	7	304	-0.000995663	-0.00922738	0.00748893	*	0.712	Emilia-Romagna
ITH5	8	132	-0.00966029	-0.0285575	-0.000866035	*	0.012	ITH5	8	132	-3.17495e-05	-0.00669253	0.00935636		0.928	ITH5	8	132	-0.00826306	-0.0415564	0.00259351	*	0.208	Emilia-Romagna
ITI1	4	213	-0.00524364	-0.0178706	0.00210637	*	0.172	ITI1	4	213	-0.00624888	-0.0293852	0.00239241	*	0.256	ITI1	4	213	-0.00394189	-0.0229846	0.00943184	*	0.492	Toscana
ITI1	5	284	-0.00469073	-0.0121856	-0.000659181	*	0.004	ITI1	5	284	-0.00201151	-0.0076527	0.00153957	*	0.324	ITI1	5	284	-0.00158829	-0.00735007	0.00295217	*	0.46	Toscana
ITI1	6	376	-0.00662976	-0.0145532	-0.00129951	*	0.004	ITI1	6	376	-0.000134809	-0.0049918	0.00466732	*	0.98	ITI1	6	376	-0.00684483	-0.0177083	-0.000984678	*	0.02	Toscana
ITI1	7	319	-0.00508258	-0.0140314	-0.000565387	*	0.024	ITI1	7	319	0.00339001	-0.000265812	0.00988914	*	0.06	ITI1	7	319	-0.00376839	-0.0137903	0.000978166	*	0.136	Toscana
ITI1	8	133	-0.0034985	-0.0168931	0.0114868	*	0.5	ITI1	8	133	-0.00283886	-0.0221363	0.00454447	*	0.468	ITI1	8	133	0.00466079	-0.00414426	0.0249872	*	0.312	Toscana
ITI2	4	136	-0.0102915	-0.028462	0.00133821	*	0.076	ITI2	4	136	-0.0112358	-0.0296271	0.00144258	*	0.128	ITI2	4	136	-0.00181441	-0.0205983	0.0168519	*	0.792	Umbria
ITI2	5	222	-0.00805957	-0.0191147	-0.00103408	*	0.024	ITI2	5	222	-0.00265128	-0.0128362	0.00479931	*	0.452	ITI2	5	222	-0.002072	-0.0122009	0.00612423	*	0.684	Umbria
ITI2	6	233	-0.0065303	-0.0196324	0.00539753	*	0.248	ITI2	6	233	-0.0134602	-0.033195	-0.00247793	*	0.012	ITI2	6	233	0.00435024	-0.00990567	0.0216856	*	0.564	Umbria
ITI2	7	213	-0.00737402	-0.0185823	0.000528521	*	0.072	ITI2	7	213	-0.00639965	-0.0183656	0.00208836	*	0.156	ITI2	7	213	-0.00207543	-0.0159332	0.00803793	*	0.692	Umbria
ITI2	8	130	-0.00803677	-0.0307541	0.00392333	*	0.22	ITI2	8	130	0.0066271	-0.00721015	0.0266632	*	0.308	ITI2	8	130	-0.0127422	-0.0433454	0.00367966	*	0.156	Umbria
ITI3	4	216	-0.00767235	-0.0219352	-0.00026009	*	0.044	ITI3	4	216	0.00778567	0.000212875	0.0235051	*	0.048	ITI3	4	216	-0.00550335	-0.0247101	0.00552878		0.264	Marche
ITI3	5	240	0.00621525	-0.00403756	0.025827	*	0.344	ITI3	5	240	0.0144833	0.00108098	0.0449329	*	0.016	ITI3	5	240	0.00777385	-0.00620526	0.0364343		0.428	Marche
ITI3	6	286	-0.00033826	-0.00487356	0.00448199	*	0.868	ITI3	6	286	0.00227425	-0.00166719	0.00917897	*	0.256	ITI3	6	286	0.00100515	-0.00398284	0.00698212		0.716	Marche
ITI3	7	232	-0.00420483	-0.0121965	0.0010196	*	0.12	ITI3	7	232	-0.000916864	-0.00746557	0.0054142	*	0.716	ITI3	7	232	-0.00244082	-0.0123794	0.00515852		0.544	Marche
ITI3	8	82	-0.0114884	-0.0360065	0.000674248	*	0.064	ITI3	8	82	-0.00854679	-0.0314616	0.00391468	*	0.232	ITI3	8	82	-0.00616285	-0.0280879	0.00663713		0.36	Marche
ITI4	4	271	-0.00622463	-0.0181892	0.00435321	*	0.312	ITI4	4	271	0.00792307	-0.00101297	0.0196966	*	0.084	ITI4	4	271	-0.0159267	-0.0333368	-0.0038758		0.004	Lazio
ITI4	5	397	-0.0109502	-0.0283423	-0.000118367	*	0.044	ITI4	5	397	0.00492849	-0.00257649	0.0166182	*	0.192	ITI4	5	397	-0.0132277	-0.0359688	-0.00121531		0.012	Lazio
ITI4	6	370	-0.0133551	-0.0268434	-0.00434806	*	<0.001	ITI4	6	370	-0.00455786	-0.0131449	0.0021018	*	0.188	ITI4	6	370	-0.00662256	-0.0189208	0.00199595		0.12	Lazio
ITI4	7	309	-0.0138124	-0.0333059	-0.000787074	*	0.04	ITI4	7	309	-0.00303413	-0.0153006	0.00835302	*	0.6	ITI4	7	309	-0.0154901	-0.0358245	-0.00169913		0.016	Lazio
ITI4	8	127	-0.00542828	-0.0170093	-0.000245977	*	0.036	ITI4	8	127	-0.000902406	-0.00686177	0.00376083	*	0.708	ITI4	8	127	0.000768375	-0.00571089	0.00789851		0.724	Lazio
NL1	4	425	-0.00670494	-0.0144802	-0.00098067	*	0.012	NL1	4	425	-0.00310554	-0.0107573	0.00342837	*	0.328	NL1	4	425	-0.0146653	-0.0284862	-0.00602952		0	NOORD-NEDERLAND
NL1	5	483	-0.00994337	-0.023863	-0.00249436	*	<0.001	NL1	5	483	-0.00637018	-0.0223271	0.00240814	*	0.192	NL1	5	483	-0.0107008	-0.028533	0.00113334		0.076	NOORD-NEDERLAND
NL1	6	205	-0.000926353	-0.0105321	0.00550494	*	0.74	NL1	6	205	0.000195092	-0.00883208	0.0082562	*	1	NL1	6	205	-0.0156775	-0.038317	-0.00330283		0	NOORD-NEDERLAND
NL1	7	194	-0.00190236	-0.0102397	0.00116899	*	0.252	NL1	7	194	-0.000606942	-0.00673814	0.00408125	*	0.724	NL1	7	194	-0.00521953	-0.0196541	-0.000173096		0.028	NOORD-NEDERLAND
NL1	8	243	-0.00249152	-0.0188394	0.00205288	*	0.448	NL1	8	243	-0.0101378	-0.0505423	0.00118838	*	0.224	NL1	8	243	-0.0117678	-0.0582531	0.000919067		0.16	NOORD-NEDERLAND
NL2	4	518	-0.010576	-0.0196404	-0.00366112	*	<0.001	NL2	4	518	5.82241e-06	-0.00458946	0.00500555		0.984	NL2	4	518	-0.013326	-0.0263268	-0.00343699		0.004	OOST-NEDERLAND
NL2	5	1002	-0.00487091	-0.0102638	-0.00151689	*	<0.001	NL2	5	1002	0.000561433	-0.00210841	0.00367434	*	0.632	NL2	5	1002	-0.000949375	-0.00665335	0.00963829		0.796	OOST-NEDERLAND
NL2	6	432	0.00103947	-0.0110415	0.0115001	*	0.844	NL2	6	432	-0.001202	-0.00826907	0.0066833	*	0.752	NL2	6	432	-0.0120217	-0.0380889	0.00194765		0.112	OOST-NEDERLAND
NL2	7	429	-0.00809312	-0.022337	0.000547438	*	0.064	NL2	7	429	0.00109804	-0.00367469	0.00810198	*	0.7	NL2	7	429	-0.0175198	-0.0467123	-0.0023038		0.004	OOST-NEDERLAND
NL2	8	481	-0.0102616	-0.0340444	-0.000673989	*	0.004	NL2	8	481	0.00316312	-0.00115645	0.0120518	*	0.228	NL2	8	481	-0.0242992	-0.0996543	-0.00238326		0.004	OOST-NEDERLAND
NL3	4	1234	-0.00095166	-0.00293509	0.000777461	*	0.356	NL3	4	1234	-0.000503416	-0.00255651	0.0011094	*	0.588	NL3	4	1234	-0.00380264	-0.00742332	-0.00115212		0	WEST-NEDERLAND
NL3	5	1744	-0.00307828	-0.0055605	-0.00133888	*	<0.001	NL3	5	1744	0.00239078	0.000561951	0.00454643	*	0.012	NL3	5	1744	-0.0053483	-0.00872323	-0.00262769		0	WEST-NEDERLAND
NL3	6	830	-0.0011241	-0.00420953	0.00193364	*	0.496	NL3	6	830	-0.000846945	-0.00366959	0.00172906	*	0.524	NL3	6	830	-0.00291892	-0.00791289	0.00161035		0.176	WEST-NEDERLAND
NL3	7	789	0.000974807	-0.00191381	0.00440075	*	0.556	NL3	7	789	-0.00155121	-0.00477032	0.00127543	*	0.284	NL3	7	789	-0.00192877	-0.00666419	0.00273529		0.404	WEST-NEDERLAND
NL3	8	818	-0.000462172	-0.00305753	0.00131006	*	0.54	NL3	8	818	0.000212618	-0.00119151	0.00196842	*	0.76	NL3	8	818	-0.00383379	-0.00729297	-0.00112147		0.012	WEST-NEDERLAND
NL4	4	550	-0.0079763	-0.0153953	-0.00187982	*	0.004	NL4	4	550	-0.00534515	-0.011624	-0.000234519	*	0.04	NL4	4	550	-0.0114742	-0.023371	-0.00365115		0	ZUID-NEDERLAND
NL4	5	873	-0.00848296	-0.0148999	-0.00377728	*	<0.001	NL4	5	873	-0.00183502	-0.00644921	0.00191077	*	0.352	NL4	5	873	-0.00526741	-0.0122859	0.00204091		0.132	ZUID-NEDERLAND
NL4	6	403	-0.00322562	-0.00891044	0.00102112	*	0.132	NL4	6	403	-0.00167032	-0.00677521	0.00188361	*	0.384	NL4	6	403	-0.00211165	-0.00899346	0.00331447		0.432	ZUID-NEDERLAND
NL4	7	417	-0.001787	-0.00614003	0.00160333	*	0.328	NL4	7	417	-0.000211123	-0.00330379	0.00280879	*	0.9	NL4	7	417	-0.00277454	-0.0083314	0.00244181		0.264	ZUID-NEDERLAND
NL4	8	379	-9.28363e-05	-0.00657619	0.00488567	*	0.836	NL4	8	379	0.000214564	-0.00396561	0.00400343	*	0.848	NL4	8	379	-0.00275316	-0.00954801	0.00273693		0.316	ZUID-NEDERLAND
SE11	4	373	-0.00372656	-0.00993606	-0.000387794	*	0.02	SE11	4	373	4.08489e-05	-0.00308174	0.00255702		0.928	SE11	4	373	-0.00449778	-0.0117672	-7.1299e-05		0.04	Stockholm
SE11	5	733	-0.00247261	-0.00761805	0.00127414	*	0.216	SE11	5	733	0.00053035	-0.00133965	0.00236528	*	0.472	SE11	5	733	-0.00539324	-0.011372	-0.000631206		0.032	Stockholm
SE11	6	623	-0.000814559	-0.00531454	0.00325554	*	0.684	SE11	6	623	-8.88544e-05	-0.00250468	0.0024447	*	0.924	SE11	6	623	-0.007193	-0.0154113	-0.00209998		0.008	Stockholm
SE11	7	519	-0.000389952	-0.00513373	0.00605179	*	0.86	SE11	7	519	0.000336773	-0.00244208	0.003263	*	0.712	SE11	7	519	-0.00811484	-0.0181878	-0.00223739		0	Stockholm
SE11	8	425	-0.00250399	-0.00869521	0.00187339	*	0.332	SE11	8	425	0.000542341	-0.00272282	0.00388453	*	0.708	SE11	8	425	-0.00427542	-0.0111987	0.00268099		0.168	Stockholm
SE12	4	331	-0.00620798	-0.0157853	0.000783415	*	0.112	SE12	4	331	0.00432076	0.000313295	0.00944565	*	0.036	SE12	4	331	-0.00933958	-0.0234974	-0.000829133		0.028	Östra Mellansverige
SE12	5	804	-0.0075772	-0.0129403	-0.00362316	*	<0.001	SE12	5	804	0.000155748	-0.00245147	0.00255323	*	0.88	SE12	5	804	-0.00389871	-0.00967085	0.000318339		0.072	Östra Mellansverige
SE12	6	714	-0.00445711	-0.00925554	-0.000981161	*	0.004	SE12	6	714	0.000591271	-0.00374295	0.00414739	*	0.744	SE12	6	714	-0.00341163	-0.00842412	0.000927668		0.1	Östra Mellansverige
SE12	7	562	-0.00676892	-0.0146625	-0.00204524	*	<0.001	SE12	7	562	0.000913083	-0.00347201	0.00633766	*	0.688	SE12	7	562	-0.00639674	-0.0135954	-0.000958901		0.032	Östra Mellansverige
SE12	8	387	-0.00573047	-0.0128054	-0.00133127	*	<0.001	SE12	8	387	0.00413419	0.00111353	0.00888209	*	0	SE12	8	387	-0.0083222	-0.0161699	-0.00239145		0.008	Östra Mellansverige
SE21	4	228	-0.000853452	-0.00966848	0.00745723	*	0.736	SE21	4	228	0.00363347	0.000731093	0.00945518	*	0	SE21	4	228	-0.00329443	-0.0160075	0.00403719		0.464	Småland med öarna
SE21	5	506	-0.00138507	-0.00533917	0.00195752	*	0.372	SE21	5	506	0.000295664	-0.0021168	0.00268299	*	0.816	SE21	5	506	-0.000730435	-0.00501232	0.00372945		0.696	Småland med öarna
SE21	6	403	-0.00154704	-0.00558036	0.00159583	*	0.364	SE21	6	403	-0.0030828	-0.00747507	0.000276136	*	0.072	SE21	6	403	-0.00269828	-0.00745202	0.00125462		0.208	Småland med öarna
SE21	7	337	0.00268776	-0.0029803	0.0139389	*	0.488	SE21	7	337	-0.00142848	-0.00651542	0.00581668	*	0.616	SE21	7	337	-0.00761171	-0.0246249	0.000364401		0.076	Småland med öarna
SE21	8	251	-0.00108205	-0.00825437	0.00707677	*	0.776	SE21	8	251	0.000611748	-0.00540751	0.0072932	*	0.82	SE21	8	251	-0.0104475	-0.0267402	-0.00128379		0.008	Småland med öarna
SE22	4	254	-0.00459827	-0.0137842	0.00209111	*	0.18	SE22	4	254	0.000254724	-0.00239616	0.00356594	*	0.852	SE22	4	254	-0.00642829	-0.0165336	-0.00130445		0.004	Sydsverige
SE22	5	658	-0.001316	-0.0061452	0.0030363	*	0.516	SE22	5	658	0.000382059	-0.00199916	0.00263331	*	0.704	SE22	5	658	-0.00450624	-0.0104445	0.000108207		0.056	Sydsverige
SE22	6	574	2.78512e-05	-0.00562502	0.00844804		0.932	SE22	6	574	0.00613271	0.00158887	0.0140374	*	0.008	SE22	6	574	-0.0037099	-0.0111007	0.00394525		0.34	Sydsverige
SE22	7	481	-0.00118137	-0.00772451	0.0100153	*	0.784	SE22	7	481	0.00810143	0.00160595	0.02019	*	0.012	SE22	7	481	-0.0070327	-0.0178824	0.00789236		0.272	Sydsverige
SE22	8	335	-0.00232292	-0.00693092	0.000695708	*	0.148	SE22	8	335	0.00313007	0.000882551	0.00715251	*	0	SE22	8	335	-0.00311741	-0.0091596	0.000685188		0.104	Sydsverige
SE23	4	346	-0.00309055	-0.00859613	0.00025125	*	0.08	SE23	4	346	0.00135695	-0.00102401	0.00428566	*	0.228	SE23	4	346	-0.0012852	-0.00646775	0.00344779		0.628	Västsverige
SE23	5	745	-0.00770913	-0.0140158	-0.00260209	*	<0.001	SE23	5	745	-0.00371671	-0.00931749	0.000581439	*	0.088	SE23	5	745	-0.00148168	-0.00852804	0.00652756		0.644	Västsverige
SE23	6	635	-0.00912714	-0.0169094	-0.0024816	*	0.004	SE23	6	635	-0.000711446	-0.00727483	0.00612324	*	0.908	SE23	6	635	0.000415485	-0.00766829	0.0107911		0.972	Västsverige
SE23	7	544	-0.00840773	-0.017873	-0.00211661	*	0.004	SE23	7	544	-0.00277836	-0.0123388	0.00317493	*	0.352	SE23	7	544	-0.00298704	-0.0119966	0.00597018		0.432	Västsverige
SE23	8	411	-0.00607975	-0.0145283	-0.00137098	*	0.008	SE23	8	411	-0.00157782	-0.0114419	0.00326819	*	0.74	SE23	8	411	0.000442007	-0.00555037	0.00942281		0.96	Västsverige
SE31	4	197	-0.0061399	-0.0166794	-0.00110792	*	0.012	SE31	4	197	-0.00226722	-0.0107424	0.00307308	*	0.468	SE31	4	197	-0.0061586	-0.0179039	0.00154395		0.14	Norra Mellansverige
SE31	5	470	-0.00499155	-0.0103491	-0.00160661	*	0.004	SE31	5	470	-0.0022534	-0.00639227	0.000569036	*	0.108	SE31	5	470	-0.00515885	-0.0101843	-0.00178309		0	Norra Mellansverige
SE31	6	408	-0.00665373	-0.013342	-0.000905577	*	0.016	SE31	6	408	-0.0046565	-0.0123988	0.00056836	*	0.092	SE31	6	408	-0.00540251	-0.0139935	0.00306688		0.188	Norra Mellansverige
SE31	7	331	-0.0065961	-0.0167494	0.00833862	*	0.288	SE31	7	331	-0.00122709	-0.0126196	0.0120378	*	0.792	SE31	7	331	-0.000425081	-0.0141261	0.0247026		0.924	Norra Mellansverige
SE31	8	244	-0.0229449	-0.0685825	0.0125715	*	0.216	SE31	8	244	0.00229424	-0.0116757	0.0224983	*	0.764	SE31	8	244	-0.0603056	-0.152644	-0.0094822		0	Norra Mellansverige
SE32	4	105	0.00179784	-0.00765146	0.0120054	*	0.568	SE32	4	105	-0.000546449	-0.00985784	0.00796309	*	0.772	SE32	4	105	0.000922155	-0.0102989	0.00953493		0.732	Mellersta Norrland
SE32	5	269	-0.0026235	-0.0112119	0.00275957	*	0.44	SE32	5	269	-0.0017327	-0.0079857	0.00315684	*	0.54	SE32	5	269	-0.00155283	-0.011254	0.00505391		0.668	Mellersta Norrland
SE32	6	219	-0.00622204	-0.0231014	0.00752189	*	0.34	SE32	6	219	-0.00251104	-0.0139378	0.0121045	*	0.664	SE32	6	219	-0.00649325	-0.0266998	0.0116512		0.452	Mellersta Norrland
SE32	7	185	-0.00808546	-0.0267666	0.00363942	*	0.248	SE32	7	185	0.00444873	-0.0084719	0.0310194	*	0.544	SE32	7	185	-0.010273	-0.0305477	0.0129046		0.264	Mellersta Norrland
SE32	8	124	-0.00953316	-0.0340194	0.00369556	*	0.164	SE32	8	124	0.0118281	-0.000878748	0.0484084	*	0.088	SE32	8	124	0.0109933	-0.0182465	0.0958456		0.752	Mellersta Norrland
SE33	4	120	-0.00660242	-0.0209788	0.00101044	*	0.076	SE33	4	120	0.00101021	-0.00498844	0.00843474	*	0.752	SE33	4	120	-0.00255708	-0.0162934	0.00520307		0.492	Övre Norrland
SE33	5	301	-0.0040061	-0.012272	0.000405159	*	0.08	SE33	5	301	-0.00147963	-0.00723407	0.00230655	*	0.464	SE33	5	301	-0.00237144	-0.010436	0.00175473		0.324	Övre Norrland
SE33	6	271	-0.00208703	-0.00709294	0.00167082	*	0.224	SE33	6	271	-0.00223029	-0.00771111	0.00170526	*	0.272	SE33	6	271	-0.00377881	-0.0104586	0.000141377		0.048	Övre Norrland
SE33	7	200	-0.00294774	-0.00934291	0.000214231	*	0.076	SE33	7	200	-0.000874506	-0.00683846	0.00355393	*	0.68	SE33	7	200	-0.00436275	-0.0128466	0.000529518		0.104	Övre Norrland
SE33	8	167	-0.00155388	-0.00811382	0.00455071	*	0.5	SE33	8	167	-0.000331043	-0.00751678	0.00483175	*	0.868	SE33	8	167	-0.00642605	-0.0173748	-6.13147e-05		0.048	Övre Norrland
SI031	4	141	0.00742282	-0.00386764	0.0279376	*	0.256	SI031	4	141	-0.000566519	-0.0109684	0.0122757	*	0.908	SI031	4	141	0.0162123	0.00231029	0.0418862		0.004	Pomurska
SI031	5	169	0.0155381	-0.00974683	0.0668744	*	0.384	SI031	5	169	-0.0082208	-0.0254836	0.000610401	*	0.064	SI031	5	169	0.0191438	0.000657976	0.0593004		0.032	Pomurska
SI031	6	258	-0.00067632	-0.0119888	0.00905904	*	0.896	SI031	6	258	-0.00291722	-0.0112301	0.00463827	*	0.42	SI031	6	258	0.00124019	-0.00803307	0.00937144		0.712	Pomurska
SI031	7	213	0.000834475	-0.0127325	0.0229307	*	0.904	SI031	7	213	-0.00584666	-0.0161716	0.000771529	*	0.08	SI031	7	213	0.00131949	-0.0145766	0.0167393		0.852	Pomurska
SI031	8	162	0.00131358	-0.0169214	0.0260339	*	0.916	SI031	8	162	-0.0112097	-0.0283764	-0.00115838	*	0.028	SI031	8	162	0.00203858	-0.0160437	0.0249413		0.816	Pomurska
SI032	4	436	-0.00200248	-0.00577998	0.00139785	*	0.22	SI032	4	436	0.0026149	-0.00181839	0.00970315	*	0.276	SI032	4	436	-0.00195231	-0.00930146	0.00359161		0.44	Podravska
SI032	5	395	0.00171341	-0.00219766	0.00633341	*	0.392	SI032	5	395	0.00120863	-0.00401861	0.00739705	*	0.664	SI032	5	395	-0.00495618	-0.0124149	0.000698074		0.12	Podravska
SI032	6	554	0.000786882	-0.00326974	0.00553665	*	0.736	SI032	6	554	-0.00092228	-0.00632314	0.00434668	*	0.756	SI032	6	554	-0.00322801	-0.0103864	0.00413333		0.384	Podravska
SI032	7	491	0.000192494	-0.00447268	0.00441989	*	0.956	SI032	7	491	-0.00287893	-0.00865724	0.0027928	*	0.288	SI032	7	491	-0.00736929	-0.0175322	-0.000439144		0.032	Podravska
SI032	8	334	-0.00174354	-0.00885133	0.00456323	*	0.664	SI032	8	334	0.000325735	-0.00755574	0.00790927	*	0.892	SI032	8	334	-0.00598819	-0.0172053	0.00442729		0.236	Podravska
SI033	4	119	-0.00150281	-0.00712593	0.00152416	*	0.404	SI033	4	119	0.00570031	-0.00450794	0.0223159	*	0.276	SI033	4	119	0.000539144	-0.0100649	0.0141139		0.976	Koroška
SI033	5	144	0.0165741	-0.00439617	0.0855491	*	0.648	SI033	5	144	0.00852389	-0.0128202	0.0654596	*	0.712	SI033	5	144	0.00823498	-0.0192117	0.0947352		0.764	Koroška
SI033	6	232	0.000738787	-0.0108155	0.0258363	*	0.956	SI033	6	232	0.01526	0.00202172	0.0418473	*	0.004	SI033	6	232	0.000925266	-0.00959098	0.0120586		0.788	Koroška
SI033	7	204	-0.00388317	-0.00942519	-0.00061333	*	0.016	SI033	7	204	0.00225115	-0.00265956	0.00923645	*	0.348	SI033	7	204	0.00234916	-0.00341088	0.00842112		0.464	Koroška
SI033	8	175	0.00821421	-0.0332138	0.0697412	*	0.876	SI033	8	175	0.01968	-0.00529238	0.0892213	*	0.26	SI033	8	175	-0.0527789	-0.179527	0.00768009		0.116	Koroška
SI034	4	342	0.000982314	-0.0065771	0.011668	*	0.86	SI034	4	342	-0.00492526	-0.0131351	0.00314991	*	0.172	SI034	4	342	0.00226252	-0.00782828	0.0131171		0.692	Savinjska
SI034	5	335	-0.00028346	-0.0066733	0.00592881	*	0.864	SI034	5	335	-0.0112435	-0.0215547	-0.00414463	*	0	SI034	5	335	-0.00229117	-0.0140591	0.00540493		0.62	Savinjska
SI034	6	582	-0.00355508	-0.00906594	0.00177635	*	0.224	SI034	6	582	-0.00507879	-0.0108359	-0.000197437	*	0.032	SI034	6	582	-0.000946449	-0.00780367	0.00642687		0.876	Savinjska
SI034	7	502	-0.00172837	-0.00811422	0.00551588	*	0.628	SI034	7	502	-0.00450043	-0.0108335	0.00125836	*	0.096	SI034	7	502	-0.00737829	-0.016526	0.000651922		0.068	Savinjska
SI034	8	376	-0.000721086	-0.00886241	0.00786656	*	0.832	SI034	8	376	-0.00505539	-0.0172399	0.0031841	*	0.236	SI034	8	376	-0.0116174	-0.0223108	-0.001728		0.024	Savinjska
SI035	4	107	-0.000735803	-0.0290914	0.0224683	*	0.844	SI035	4	107	-0.0304115	-0.116961	0.0190113	*	0.296	SI035	4	107	0.0318187	-0.0241593	0.137253		0.232	Zasavska
SI035	5	117	0.000608014	-0.00993201	0.00834472	*	0.888	SI035	5	117	-0.0038834	-0.0264332	0.0123079	*	0.692	SI035	5	117	0.00305677	-0.0195993	0.0307427		0.716	Zasavska
SI035	6	134	-0.0116434	-0.0368574	-0.000176637	*	0.044	SI035	6	134	0.0084669	-0.00791758	0.031332	*	0.32	SI035	6	134	-0.00884097	-0.0390401	0.00809297		0.336	Zasavska
SI035	7	118	-0.00664424	-0.0252756	0.00633771	*	0.32	SI035	7	118	-0.0208658	-0.0648731	0.00950965	*	0.2	SI035	7	118	-0.00999586	-0.0594692	0.0233456		0.516	Zasavska
SI035	8	105	0.000557981	-0.0137671	0.0155151	*	0.928	SI035	8	105	0.00689428	0.000776695	0.0256702	*	0.02	SI035	8	105	-0.0266284	-0.0711802	-0.000521097		0.04	Zasavska
SI036	4	106	0.000701553	-0.00321904	0.00644472	*	0.54	SI036	4	106	-0.00520156	-0.0275419	-0.000188872	*	0.012	SI036	4	106	-0.00305737	-0.022073	0.000956127		0.264	Posavska
SI036	5	119	0.052104	0.00229149	0.154573	*	0.024	SI036	5	119	0.0310193	0.000822943	0.09783	*	0.036	SI036	5	119	0.0154295	-0.0245889	0.083739		0.48	Posavska
SI036	6	205	0.00830906	-0.0111499	0.0389284	*	0.372	SI036	6	205	-0.00314577	-0.0178753	0.00506055	*	0.452	SI036	6	205	-0.0155086	-0.046914	-0.00011829		0.044	Posavska
SI036	7	191	0.00555311	-0.021453	0.0437445	*	0.744	SI036	7	191	-0.00948478	-0.0278081	0.00143217	*	0.084	SI036	7	191	0.00124764	-0.0321329	0.0399939		0.972	Posavska
SI036	8	121	0.00532152	-0.00442899	0.0240827	*	0.352	SI036	8	121	-0.00502897	-0.0239076	0.00404193	*	0.284	SI036	8	121	-0.000101297	-0.0204591	0.0109772		0.952	Posavska
SI037	4	209	0.00347862	-0.0020865	0.0116094	*	0.204	SI037	4	209	0.00173169	-0.00347595	0.00889118	*	0.452	SI037	4	209	0.000787657	-0.00620345	0.0070156		0.864	Jugovzhodna Slovenija
SI037	5	256	0.00303105	-0.00460533	0.0142636	*	0.376	SI037	5	256	-0.00127593	-0.00982038	0.00660942	*	0.708	SI037	5	256	-0.00861212	-0.022633	-0.000342236		0.044	Jugovzhodna Slovenija
SI037	6	332	0.00245648	-0.0092593	0.0151621	*	0.724	SI037	6	332	0.00260997	-0.0075603	0.0145676	*	0.64	SI037	6	332	0.000501842	-0.0144212	0.0129856		0.936	Jugovzhodna Slovenija
SI037	7	319	-0.00281838	-0.0147506	0.00888423	*	0.704	SI037	7	319	-0.0115992	-0.0305868	0.00176265	*	0.104	SI037	7	319	0.0133371	-0.00128726	0.0370522		0.088	Jugovzhodna Slovenija
SI037	8	148	-0.0157322	-0.0569543	0.0078679	*	0.252	SI037	8	148	-0.0035336	-0.0214217	0.0148373	*	0.676	SI037	8	148	-0.00124554	-0.026313	0.0164665		0.952	Jugovzhodna Slovenija
SI038	4	50	0.0225559	-0.0278671	0.130703	*	0.544	SI038	4	50	-0.0185072	-0.0646441	-0.00109784	*	0.004	SI038	4	50	-0.0559923	-0.207586	0.00350774		0.092	Primorsko-notranjska
SI038	5	56	0.00960729	-0.0170709	0.0968579	*	0.756	SI038	5	56	-0.0146464	-0.0654083	-0.000439342	*	0.024	SI038	5	56	-0.0296417	-0.124932	0.0152442		0.352	Primorsko-notranjska
SI038	6	85	0.00672117	-0.0185433	0.055935	*	0.74	SI038	6	85	-0.00846219	-0.039744	0.00659567	*	0.34	SI038	6	85	-0.0289157	-0.104896	0.0014909		0.124	Primorsko-notranjska
SI038	7	85	-0.00274996	-0.0359877	0.0347865	*	0.796	SI038	7	85	0.0019666	-0.0127713	0.0176172	*	0.844	SI038	7	85	-0.0116839	-0.0674409	0.0157524		0.536	Primorsko-notranjska
SI038	8	30						SI038	8	30						SI038	8	30						Primorsko-notranjska
SI041	4	583	-0.00293932	-0.0077614	0.00103441	*	0.148	SI041	4	583	-0.00150296	-0.00554407	0.00160589	*	0.396	SI041	4	583	-0.00343768	-0.00978442	0.000661513		0.096	Osrednjeslovenska
SI041	5	668	-0.00335662	-0.0091926	0.00457118	*	0.324	SI041	5	668	-0.00254994	-0.0108154	0.00355869	*	0.5	SI041	5	668	-0.00122783	-0.00843533	0.00715625		0.696	Osrednjeslovenska
SI041	6	898	-0.00708226	-0.0147057	-0.000263056	*	0.04	SI041	6	898	-0.00399179	-0.0122987	0.00295017	*	0.284	SI041	6	898	0.00126364	-0.00633885	0.010852		0.788	Osrednjeslovenska
SI041	7	754	-0.00791936	-0.017057	-0.00038333	*	0.036	SI041	7	754	-0.0048302	-0.0137336	0.0030413	*	0.232	SI041	7	754	-0.0105307	-0.0225281	0.00202066		0.088	Osrednjeslovenska
SI041	8	516	-0.00686613	-0.0190216	0.00835277	*	0.244	SI041	8	516	-0.00803604	-0.0253875	0.00373996	*	0.184	SI041	8	516	-0.00129413	-0.0142614	0.0181925		0.896	Osrednjeslovenska
SI042	4	243	-0.00716939	-0.0168684	-0.00155462	*	<0.001	SI042	4	243	0.000958809	-0.00537813	0.00806121	*	0.72	SI042	4	243	-0.00894845	-0.0224642	-0.00119324		0.012	Gorenjska
SI042	5	292	-0.0088388	-0.0191212	-0.00208316	*	<0.001	SI042	5	292	0.00142499	-0.00501188	0.00866323	*	0.664	SI042	5	292	-0.005146	-0.0140899	0.00200243		0.136	Gorenjska
SI042	6	442	-0.00798939	-0.0153313	-0.0030131	*	<0.001	SI042	6	442	0.00302312	-0.00272899	0.0099139	*	0.3	SI042	6	442	-0.00185695	-0.0102397	0.0056029		0.668	Gorenjska
SI042	7	388	-0.00416833	-0.0109822	0.000159767	*	0.068	SI042	7	388	0.00487565	-0.000467836	0.0129557	*	0.068	SI042	7	388	-0.000623616	-0.0082749	0.00849249		0.888	Gorenjska
SI042	8	300	-0.010914	-0.0247225	-0.00131129	*	0.02	SI042	8	300	0.00458374	-0.00572703	0.0180553	*	0.408	SI042	8	300	-0.0108667	-0.0279125	-0.000980916		0.02	Gorenjska
SI043	4	203	-0.00178123	-0.00863994	0.00256787	*	0.508	SI043	4	203	-0.00300516	-0.00914809	0.000683432	*	0.14	SI043	4	203	0.00117661	-0.00432419	0.00874469		0.648	Goriška
SI043	5	186	-0.00467063	-0.0139363	0.00163071	*	0.14	SI043	5	186	0.00172808	-0.00461268	0.00933737	*	0.62	SI043	5	186	-0.00939869	-0.0251654	-0.000922519		0.028	Goriška
SI043	6	246	-0.00365059	-0.0125737	0.00349437	*	0.312	SI043	6	246	0.00695039	0.00041353	0.0167348	*	0.016	SI043	6	246	0.00295335	-0.00662837	0.0135493		0.532	Goriška
SI043	7	223	-0.00906555	-0.0224241	-0.00168555	*	0.004	SI043	7	223	0.00648009	1.55916e-05	0.0179807	*	0.044	SI043	7	223	-0.00413228	-0.0161825	0.00260399		0.256	Goriška
SI043	8	139	-0.00781729	-0.0224146	0.00113933	*	0.08	SI043	8	139	0.000569969	-0.00531121	0.00701325	*	0.848	SI043	8	139	-0.00675774	-0.0217318	0.00107861		0.096	Goriška
SI044	4	142	-0.00153921	-0.00781368	8.18053e-07	*	0.072	SI044	4	142	-0.000571276	-0.00289605	0.000790469	*	0.348	SI044	4	142	0.000341612	-0.0020761	0.00545546		0.868	Obalno-kraška
SI044	5	172	-0.00755383	-0.0238657	0.000669385	*	0.076	SI044	5	172	0.000740005	-0.00632243	0.00798083	*	0.856	SI044	5	172	-0.0066548	-0.0185796	0.00204052		0.14	Obalno-kraška
SI044	6	204	-0.0113852	-0.0315774	-0.000431665	*	0.032	SI044	6	204	-0.000530065	-0.00921068	0.00721971	*	0.912	SI044	6	204	0.00127818	-0.0107082	0.012209		0.748	Obalno-kraška
SI044	7	143	-0.00354027	-0.015069	0.00774847	*	0.496	SI044	7	143	-0.00289201	-0.0115436	0.00532359	*	0.492	SI044	7	143	-0.00487588	-0.01932	0.00670746		0.356	Obalno-kraška
SI044	8	79	-0.00685898	-0.0246376	0.00319228	*	0.148	SI044	8	79	-8.62276e-05	-0.00445546	0.00471892	*	0.932	SI044	8	79	-0.00219247	-0.0160347	0.010122		0.732	Obalno-kraška
*Precision of the estimates was assessed using the relative width of the 95% confidence interval (CI), calculated as (upper limit − lower limit) divided by the absolute value of the estimate. Estimates were considered imprecise when the relative CI width was greater than or equal to 1.

## Sheet: Supplementary file 7
Variables	DM (n = 27,175)	Non-DM (n = 219,278)
	N(%)	N(%)
Sex
Female	13,526 (49.8%)	124,388 (56.7%)
Male	13,649 (50.2%)	94,890 (43.3%)
Age group
50–59	3,393 (12.5%)	54,539 (24.9%)
60–69	9,164 (33.7%)	77,896 (35.5%)
70–79	9,786 (36.0%)	56,971 (26.0%)
80–89	4,424 (16.3%)	26,192 (11.9%)
≥90	408 (1.5%)	3,680 (1.7%)
Education
None/Primary	7,558 (27.8%)	40,766 (18.6%)
Secondary	14,360 (52.8%)	115,532 (52.7%)
Tertiary	5,257 (19.3%)	62,980 (28.7%)
Urbanization
Rural	8,771 (32.3%)	74,379 (33.9%)
Urban	18,404 (67.7%)	144,899 (66.1%)
	Mean(SD)	Mean(SD)
Income	2,449.94 (4,667.95)	3,099.89 (5,315.72)
Legend: SD= Standard Deviation
